# Supplementary material for: Highly sensitive measurements of disease progression in rare disorders: Developing and validating a multimodal model of retinal degeneration in Stargardt disease
Source: PLoS One. 2017 Mar 29;12(3):e0174020. doi: 10.1371/journal.pone.0174020 (PMC5371327; doi:10.1371/journal.pone.0174020)
Supplement: S1 Dataset — (XLSX) [file pone.0174020.s002.xlsx]

## Sheet: Patients
center_id	patient_id	sex	age_at_onset
Radboudumc	1	Male	6
Radboudumc	2	Female	9
Radboudumc	3	Female	10
Radboudumc	4	Female	10
Radboudumc	5	Male	11
Radboudumc	6	Female	9
Radboudumc	7	Male	8
Radboudumc	8	Male	9
Radboudumc	9	Female	11
Radboudumc	10	Female	8
Radboudumc	11	Male	9
Radboudumc	12	Male	4
Radboudumc	13	Female	10
Radboudumc	14	Male	5
MEH	1	Male	5
MEH	2	Female	8
MEH	3	Male	9
MEH	4	Female	8
MEH	5	Male	7
MEH	6	Female	5
MEH	7	Male	8
MEH	8	Male	6
MEH	9	Male	6
MEH	10	Male	6
MEH	11	Female	8
MEH	12	Female	10
MEH	13	Male	11
MEH	14	Male	11
MEH	15	Female	7
MEH	16	Female	11
MEH	17	Male	6
MEH	18	Male	11

## Sheet: Measurements
center_id	patient_id	eye	date_diff	logmar	qdaf	ddaf	ez	elm
Radboudumc	1	OD	7.17864	1.8		6.86
Radboudumc	1	OD	10.5517	1.8		9.45
Radboudumc	1	OS	7.17864	1.8		8.86
Radboudumc	1	OS	10.5517	1.8		9.81
Radboudumc	2	OD	3.01711	1.3	5.18	0.79	4.412	3.928
Radboudumc	2	OD	6.86927	1.3	7	3.64
Radboudumc	2	OD	7.91513	1.02	8.3	4.32		4.589
Radboudumc	2	OD	8.95003	0.94	9.08	4.39
Radboudumc	2	OS	3.01711	1.3	4.96	0.77	4.7	3.529
Radboudumc	2	OS	6.86927	1.3	6.63	3.44
Radboudumc	2	OS	7.91513	1.3	8.37	3.73		4.308
Radboudumc	2	OS	8.95003	1.3	9.23	3.91
Radboudumc	3	OD	15.9014	1	7.58	1
Radboudumc	3	OD	21.3908	1.16		6.23
Radboudumc	3	OS	15.9014	1	8.18	1.18
Radboudumc	3	OS	21.3908	1.16		6.27
Radboudumc	4	OD	4.95003	0.8	5.75	0.07
Radboudumc	4	OD	5.96578	1.3	7.63	2.37
Radboudumc	4	OD	7.01164	1.3	9.12	3.27
Radboudumc	4	OD	8.1232	1.3	10.41	3.71
Radboudumc	4	OS	4.95003	1	5.9	0.01
Radboudumc	4	OS	5.96578	1.16	6.96	0.51
Radboudumc	4	OS	7.01164	1	8.09	1.91
Radboudumc	4	OS	8.1232	1.02	9.31	3.6
Radboudumc	5	OD	1.83436	0.82	1.19	0.01	2.103	1.66
Radboudumc	5	OD	5.80972	0.92	2.23	1.4	2.699	2.435
Radboudumc	5	OS	1.83436	0.7	1.17	0.01	2.147	1.596
Radboudumc	5	OS	5.80972	0.82	2.07	1.1	3.307	2.429
Radboudumc	6	OD	11.4278	1	8.53	4.11
Radboudumc	6	OD	17.4976	1.3	14.3	8.8
Radboudumc	6	OS	11.4278	1.1	7.21	3.47
Radboudumc	6	OS	17.4976	1.3	15.75	8.2
Radboudumc	7	OD	4.39425	1.1	5.02	1.46
Radboudumc	7	OD	6.63381	1.9	6.92	2.3
Radboudumc	7	OD	14.1054	1.3	13.33	5.1
Radboudumc	7	OS	4.39425	1	5.26	1.13
Radboudumc	7	OS	6.63381	1.1	7.37	2.47
Radboudumc	7	OS	14.1054	1.3	14.41	7.25
Radboudumc	8	OD	0	1.3	1.76	0
Radboudumc	8	OD	0.0328542	1.3	1.83	0
Radboudumc	8	OD	4.35318	1.3		4.27
Radboudumc	8	OD	6.43395	0.98		7.38
Radboudumc	8	OS	0	1	1.71	0
Radboudumc	8	OS	0.0328542	1
Radboudumc	8	OS	4.35318	0.8		5.43
Radboudumc	8	OS	6.43395	1.02		10.07
Radboudumc	9	OD	1.90281	1	0.79	0	1.956	1.526
Radboudumc	9	OD	3.11567	0.72	1.37	0.33	2.235	1.75
Radboudumc	9	OD	4.22177	0.74	2.09	0.43	2.33	2.08
Radboudumc	9	OS	1.90281	1	0.98	0	1.793	1.5
Radboudumc	9	OS	3.11567	0.7	1.43	0.35	2.09	1.89
Radboudumc	9	OS	4.22177	1	2.2	0.56	2.387	2.037
Radboudumc	10	OD	1.00753	0.78	0.98	0		6.423
Radboudumc	10	OD	2.51335	1.02	1.99	0.42		6.92
Radboudumc	10	OS	1.00753	0.68	1.24	0		6.096
Radboudumc	10	OS	2.51335	1	2.45	0.39		6.847
Radboudumc	11	OD	7.83573	1	3.76	2.64		3.062
Radboudumc	11	OD	11.8111	1.02	6.06	2.99		3.367
Radboudumc	11	OS	7.83573	1.1	3.68	2.31		3.045
Radboudumc	11	OS	11.8111	0.94	5.6	2.89		3.402
Radboudumc	12	OD	9.87269	1.3	16.65	7.82
Radboudumc	12	OD	16.3039	1.32	27.27	13.29
Radboudumc	12	OS	9.87269	1.3		8.11
Radboudumc	12	OS	16.3039	1.32		15.04
Radboudumc	13	OD	0	1.02	5.39	0
Radboudumc	13	OD	2.10815	1.3	6.3	1.46
Radboudumc	13	OD	8.53936	1.3	22.03	4.51
Radboudumc	13	OS	0	1.02	5.33	0
Radboudumc	13	OS	2.10815	1.3	6.7	2.58
Radboudumc	13	OS	8.53936	1.3	17.02	4.35
Radboudumc	14	OD	18.9405	1.8		6.51
Radboudumc	14	OD	20.0712	1.8		8.1
Radboudumc	14	OS	18.9405	1.3		4.28
Radboudumc	14	OS	20.0712	1.8		5.04
MEH	1	OD	12.4873		1.94	0.8
MEH	1	OS	12.4873		1.13	0.9
MEH	1	OD	14.3792		2.13	0.85
MEH	1	OS	14.3792		1.84	0.91
MEH	1	OD	15.7974	1	2.18	0.88
MEH	1	OS	15.7974	1.2	1.88	0.99
MEH	1	OD	16.8131	1	7.26	1.45
MEH	1	OS	16.8131	1.2	5.98	1.12
MEH	1	OD	18.2888	1	8.9	1.73
MEH	1	OS	18.2888	1.3	7.63	1.33
MEH	1	OD	19.3046	1	10.2	2.19
MEH	1	OS	19.3046	1.3	9.19	1.45
MEH	2.2	OD	25.3196	1	6.78	3.32
MEH	2.2	OD	30.0917	1	10.81	4.88
MEH	2.2	OD	30.8966	1	15.62	6.16
MEH	2.2	OD	32.2957	1	16.13	6.93
MEH	2.2	OS	25.3196	1	6.21	3.62
MEH	2.2	OS	30.0917	1	9.89	4.89
MEH	2.2	OS	30.8966	1	15.46	5.75
MEH	2.2	OS	32.2957	1.3	17.43	6.93
MEH	3	OD	2.65298	1.3	0.59	0
MEH	3	OD	3.64682	1	0.62	0
MEH	3	OD	9.11157	0.8	1.48	0.36	2.07	1.527
MEH	3	OD	10.5106	0.9	2.15	0.41	2.339	1.74
MEH	3	OD	12.4846	1	2.19	0.41	2.411	2.215
MEH	3	OD	13.4921	1	2.61	0.91	2.744	2.305
MEH	3	OS	2.65298	1.3	0.65	0
MEH	3	OS	3.64682	1	0.67	0
MEH	3	OS	9.11157	1.1	1.61	0.38	2.156	1.679
MEH	3	OS	10.5106	0.9	1.94	0.4	2.207	1.714
MEH	3	OS	12.4846	1	2.27	0.63	2.383	1.861
MEH	3	OS	13.4921	0.8	2.71	0.77	2.449	2.074
MEH	4	OD	10.653	1	14.58	0
MEH	4	OD	15.3292	1.2	17.58	2.7
MEH	4	OD	17.1499	1.3	19.03	3.75
MEH	4	OD	18.872	1.2	18.96	4.38
MEH	4	OD	21.6454	1.3	22.16	9.32
MEH	4	OS	10.653	1	16.14	0
MEH	4	OS	15.3292	1.2	16.24	3.36
MEH	4	OS	17.1499	1.3	17.64	5.45
MEH	4	OS	18.872	1.2	18.92	6.93
MEH	4	OS	21.6454	1.3	20.38	9.5
MEH	5	OD	9.1499	1.2	9.63	1.53
MEH	5	OD	9.79877	1.2	10.56	2.46
MEH	5	OD	10.872	1.1	12.26	4.55
MEH	5	OD	13.6454	1	15.71	5.3
MEH	5	OS	9.1499	1.3	9.68	0.45
MEH	5	OS	9.79877	1.3	10.92	3.1
MEH	5	OS	10.872	1.1	13.23	4.48
MEH	5	OS	13.6454	1	16.05	7.16
MEH	6	OD	23.0363	1.2	6.76	3.07		2.219
MEH	6	OD	24.0329	1.3	8.31	4.11		2.833
MEH	6	OS	23.0363	1	6.22	3.26		3.215
MEH	6	OS	24.0329	0.9	8.91	4.11		3.749
MEH	7	OD	15.0801	0.98	4.11	1.83
MEH	7	OD	19.1841	1.3	11.1	6.85
MEH	7	OD	20.6598	1.3	13.74	7.88
MEH	7	OD	22.2423	1.26	13.13	7.82
MEH	7	OD	23.258		15.43	8.64
MEH	7	OS	15.0801	0.98	3.84	1.93
MEH	7	OS	19.1841	1.3	11	6.76
MEH	7	OS	20.6598	1	12.79	6.78
MEH	7	OS	22.2423	1.26	12.18	7.18
MEH	7	OS	23.258		14.94	7.85
MEH	8	OD	14.2396	1		1.81
MEH	8	OD	20.7009	1.3		7.81
MEH	8	OD	21.8316	1.3		9.39
MEH	8	OD	23.1732	1.8		10.84
MEH	8	OD	24.1697	1.56		13.86
MEH	8	OD	25.1855	1.8		15.54
MEH	8	OS	14.2396	1	17.13	3.33
MEH	8	OS	20.7009	1.3		13.74
MEH	8	OS	21.8316	1.3		18.33
MEH	8	OS	23.1732	1.5		19.1
MEH	8	OS	24.1697	1.56		19.19
MEH	8	OS	25.1855	1.5		19.72
MEH	9	OD	10.8419	1.1	4.65	1.65
MEH	9	OD	13.8508	1.2	7.3	4.04
MEH	9	OD	14.8994	1.2	7.9	4.68
MEH	9	OS	10.8419	1.1	4.14	1.47
MEH	9	OS	13.8508	1.2	6.91	2.61
MEH	9	OS	14.8994	0.9	7.33	3.42
MEH	10	OD	17.6591	1.5	28.14	11.23
MEH	10	OD	18.7351	1.5	32.33	13.07
MEH	10	OS	17.6591	1.4	25.48	11.6
MEH	10	OS	18.7351	1.5	31.99	13.77
MEH	11	OD	10.8693	1	4.29	1.12
MEH	11	OD	12.8624	1	5.46	1.36
MEH	11	OD	15.8522	1	6.84	2.33	4.372	3.182
MEH	11	OD	16.8597		7.15	2.63	4.76	3.306
MEH	11	OS	10.8693	1	4.48	1.13
MEH	11	OS	12.8624	1	5.5	1.57
MEH	11	OS	15.8522	1	7.76	2.33		3.391
MEH	11	OS	16.8597		8.72	2.68		3.883
MEH	12	OD	10.59	0.8	1.71	0
MEH	12	OD	16.2327	0.8	11.1	0.34
MEH	12	OD	17.2594	1	15.38	1.36
MEH	12	OD	19.6468	1	28.61	23.81
MEH	12	OS	10.59	0.8	2.13	0
MEH	12	OS	16.2327	0.8	9.15	0.57
MEH	12	OS	17.2594	1	14.27	2.09
MEH	12	OS	19.6468	1	28.42	14.65
MEH	13	OD	10.1164	1.3	25.35	10.48
MEH	13	OD	11.1129	1.3	35.9	11.69
MEH	13	OS	10.1164	1.3	23.86	10.79
MEH	13	OS	11.1129	1.3	32.1	11.55
MEH	14	OD	4.85421	1	1.21	0.14	2.655	1.57
MEH	14	OD	7.44148	1	1.82	0.68	2.704	1.74
MEH	14	OD	8.95551	1	2.25	0.79	3.228	2.348
MEH	14	OS	4.85421	1	1.18	0.44	2.313	1.236
MEH	14	OS	7.44148	1	1.77	0.51	3.132	2.112
MEH	14	OS	8.95551	1	2.36	0.67	3.832	2.681
MEH	15	OD	2.37919		12.13	5.87	5.146	4.624
MEH	15	OD	5.76318	0.9	17.5	8.2
MEH	15	OD	6.81725	1	21.32	11.32
MEH	15	OS	2.37919		12	5
MEH	15	OS	5.76318	0.8	17.77	9.37
MEH	15	OS	6.81725	1	22.19	12.62
MEH	16	OD	1.79603	0.5	1.44	0.19	4.006	2.805
MEH	16	OD	3.55921	0.8	4.07	0.97	4.675	3.396
MEH	16	OD	4.77755	0.9	4.62	1.67	5.285	3.966
MEH	16	OS	1.79603	0.5	1.87	0.09	3.769	2.74
MEH	16	OS	3.55921	0.8	3.21	0.74	4.592	3.379
MEH	16	OS	4.77755	0.8	5.37	1.2	5.211	3.952
MEH	17	OD	8.96372	1.2	9.83	2.48
MEH	17	OD	9.82067	0.9	11.66	3.85
MEH	17	OD	10.8172	0.9	13.55	5.23
MEH	17	OS	8.96372	1.2	10.46	2.16
MEH	17	OS	9.82067	1	12.64	2.79
MEH	17	OS	10.8172	0.9	13.26	3.26
MEH	18	OD	3.19233	0.9	6.27	2.62		3.148
MEH	18	OD	4.18891	0.86	6.67	3.47
MEH	18	OD	5.47296	1	6.95	3.56
MEH	18	OD	5.99042	1	7.66	3.93		4.31
MEH	18	OS	3.19233	0.9	5.65	1.58		3.591
MEH	18	OS	4.18891	0.86		1.85		3.745
MEH	18	OS	5.47296	0.9	6.47	3.04		4.251
MEH	18	OS	5.99042	0.9	6.4	3.89		4.422
