# Supplementary material for: Highly sensitive measurements of disease progression in rare disorders: Developing and validating a multimodal model of retinal degeneration in Stargardt disease
Source: PLoS One. 2017 Mar 29;12(3):e0174020. doi: 10.1371/journal.pone.0174020 (PMC5371327; doi:10.1371/journal.pone.0174020)
Supplement: S2 Dataset — (XLSX) [file pone.0174020.s003.xlsx]

## Sheet: Weighting scores optimaztion
slope	residual	msdr	v1	v2	v3	v4	v5
0.336999	0.029214	1.97167	0	0	0	0	100
0.346198	0.0263103	2.13433	0	0	0	5	95
0.346433	0.0275994	2.0853	0	0	0	10	90
0.34654	0.0292621	2.02582	0	0	0	15	85
0.346516	0.0313009	1.95859	0	0	0	20	80
0.346358	0.0337187	1.88621	0	0	0	25	75
0.346063	0.0365191	1.8109	0	0	0	30	70
0.345625	0.0397091	1.73444	0	0	0	35	65
0.345044	0.0432884	1.6584	0	0	0	40	60
0.344312	0.0472676	1.58369	0	0	0	45	55
0.343425	0.0516542	1.51105	0	0	0	50	50
0.342378	0.0564572	1.44094	0	0	0	55	45
0.341164	0.061687	1.37362	0	0	0	60	40
0.342427	0.0600307	1.3976	0	0	0	65	35
0.345734	0.0526285	1.50707	0	0	0	70	30
0.348314	0.0472081	1.60311	0	0	0	75	25
0.350608	0.0425562	1.69958	0	0	0	80	20
0.352778	0.0382311	1.80424	0	0	0	85	15
0.354906	0.0340063	1.92457	0	0	0	90	10
0.357044	0.0297313	2.07069	0	0	0	95	5
0.382212			0	0	0	100	0
0.542169	0.18006	1.27769	0	0	5	0	95
0.535678	0.170497	1.29732	0	0	5	5	90
0.533609	0.168588	1.2996	0	0	5	10	85
0.53269	0.167936	1.29988	0	0	5	15	80
0.532239	0.167707	1.29967	0	0	5	20	75
0.532025	0.167679	1.29925	0	0	5	25	70
0.53195	0.167768	1.29872	0	0	5	30	65
0.531966	0.167925	1.29815	0	0	5	35	60
0.532047	0.16812	1.2976	0	0	5	40	55
0.53218	0.168318	1.29716	0	0	5	45	50
0.532359	0.168485	1.29695	0	0	5	50	45
0.532584	0.168571	1.29717	0	0	5	55	40
0.532859	0.16851	1.29807	0	0	5	60	35
0.533198	0.1682	1.3001	0	0	5	65	30
0.533624	0.167478	1.30394	0	0	5	70	25
0.534183	0.166071	1.31082	0	0	5	75	20
0.534965	0.163469	1.32314	0	0	5	80	15
0.536182	0.158638	1.3462	0	0	5	85	10
0.538438	0.149242	1.39377	0	0	5	90	5
0.544442	0.132925	1.4933	0	0	5	95	0
0.544399	0.173717	1.30616	0	0	10	0	90
0.540182	0.16675	1.32284	0	0	10	5	85
0.538164	0.164082	1.32857	0	0	10	10	80
0.53706	0.1627	1.33146	0	0	10	15	75
0.536425	0.161843	1.33341	0	0	10	20	70
0.536066	0.161238	1.33501	0	0	10	25	65
0.535887	0.160756	1.33656	0	0	10	30	60
0.535837	0.160324	1.33824	0	0	10	35	55
0.535887	0.159883	1.34021	0	0	10	40	50
0.536021	0.15938	1.34266	0	0	10	45	45
0.536236	0.158752	1.34585	0	0	10	50	40
0.536535	0.157923	1.35013	0	0	10	55	35
0.53693	0.156786	1.35601	0	0	10	60	30
0.537446	0.155193	1.36426	0	0	10	65	25
0.538129	0.152921	1.37611	0	0	10	70	20
0.539064	0.149629	1.39358	0	0	10	75	15
0.540417	0.144808	1.42014	0	0	10	80	10
0.542559	0.137857	1.46127	0	0	10	85	5
0.546493	0.130085	1.5152	0	0	10	90	0
0.546626	0.167692	1.33485	0	0	15	0	85
0.543552	0.162149	1.34985	0	0	15	5	80
0.541804	0.159288	1.35753	0	0	15	10	75
0.540744	0.157488	1.3626	0	0	15	15	70
0.540091	0.156182	1.36663	0	0	15	20	65
0.539704	0.15512	1.37032	0	0	15	25	60
0.539504	0.154171	1.37402	0	0	15	30	55
0.539447	0.153249	1.378	0	0	15	35	50
0.539509	0.152285	1.38252	0	0	15	40	45
0.539678	0.151213	1.38784	0	0	15	45	40
0.539953	0.14996	1.39434	0	0	15	50	35
0.540343	0.148439	1.40248	0	0	15	55	30
0.540866	0.146537	1.41291	0	0	15	60	25
0.54156	0.14411	1.42659	0	0	15	65	20
0.542492	0.140975	1.44485	0	0	15	70	15
0.543776	0.136939	1.46945	0	0	15	75	10
0.545636	0.131994	1.50185	0	0	15	80	5
0.548547	0.127452	1.53653	0	0	15	85	0
0.548848	0.161985	1.36369	0	0	20	0	80
0.546472	0.157297	1.37787	0	0	20	5	75
0.544989	0.154411	1.38691	0	0	20	10	70
0.544038	0.15236	1.39378	0	0	20	15	65
0.543433	0.150733	1.39972	0	0	20	20	60
0.543071	0.149321	1.40539	0	0	20	25	55
0.542893	0.148002	1.41117	0	0	20	30	50
0.542864	0.14669	1.41739	0	0	20	35	45
0.542964	0.145315	1.42435	0	0	20	40	40
0.543188	0.143809	1.43238	0	0	20	45	35
0.543537	0.142102	1.44188	0	0	20	50	30
0.544025	0.140113	1.45338	0	0	20	55	25
0.54468	0.137757	1.46752	0	0	20	60	20
0.545549	0.134945	1.4851	0	0	20	65	15
0.546713	0.131636	1.50686	0	0	20	70	10
0.548312	0.127996	1.5326	0	0	20	75	5
0.550604	0.125024	1.55719	0	0	20	80	0
0.551065	0.156594	1.39257	0	0	25	0	75
0.549166	0.152459	1.40646	0	0	25	5	70
0.547914	0.149598	1.41661	0	0	25	10	65
0.547086	0.14739	1.42502	0	0	25	15	60
0.546555	0.145534	1.43269	0	0	25	20	55
0.546246	0.143859	1.44019	0	0	25	25	50
0.546113	0.142258	1.44792	0	0	25	30	45
0.546131	0.140651	1.45621	0	0	25	35	40
0.546286	0.138975	1.46538	0	0	25	40	35
0.546575	0.137169	1.47578	0	0	25	45	30
0.547005	0.135177	1.48779	0	0	25	50	25
0.547596	0.132946	1.50184	0	0	25	55	20
0.548381	0.130445	1.51834	0	0	25	60	15
0.549415	0.127697	1.53748	0	0	25	65	10
0.550791	0.124904	1.55847	0	0	25	70	5
0.552662	0.122801	1.57709	0	0	25	75	0
0.553277	0.151519	1.42137	0	0	30	0	70
0.551727	0.147764	1.43529	0	0	30	5	65
0.550674	0.144943	1.44642	0	0	30	10	60
0.549969	0.142638	1.4562	0	0	30	15	55
0.549522	0.140622	1.46541	0	0	30	20	50
0.549278	0.138757	1.47457	0	0	30	25	45
0.549203	0.136953	1.48404	0	0	30	30	40
0.549278	0.135143	1.49415	0	0	30	35	35
0.549495	0.133272	1.5052	0	0	30	40	30
0.549856	0.131298	1.51747	0	0	30	45	25
0.550371	0.129189	1.53124	0	0	30	50	20
0.551064	0.126941	1.54668	0	0	30	55	15
0.551973	0.124604	1.56369	0	0	30	60	10
0.553159	0.12237	1.5813	0	0	30	65	5
0.554721	0.120783	1.59614	0	0	30	70	0
0.555482	0.146761	1.44999	0	0	35	0	65
0.554204	0.143281	1.46411	0	0	35	5	60
0.553322	0.140509	1.47614	0	0	35	10	55
0.552733	0.138148	1.48711	0	0	35	15	50
0.552372	0.136027	1.49768	0	0	35	20	45
0.552198	0.134038	1.50828	0	0	35	25	40
0.552187	0.132105	1.51924	0	0	35	30	35
0.552326	0.130177	1.53083	0	0	35	35	30
0.55261	0.128216	1.54329	0	0	35	40	25
0.553044	0.126203	1.55677	0	0	35	45	20
0.553643	0.124145	1.57132	0	0	35	50	15
0.554434	0.122101	1.58668	0	0	35	55	10
0.555458	0.120239	1.60188	0	0	35	60	5
0.55678	0.118968	1.61424	0	0	35	65	0
0.557679	0.14232	1.47826	0	0	40	0	60
0.55662	0.139051	1.4927	0	0	40	5	55
0.555887	0.136333	1.50552	0	0	40	10	50
0.555406	0.133951	1.51753	0	0	40	15	45
0.55513	0.131775	1.52925	0	0	40	20	40
0.555029	0.129719	1.54104	0	0	40	25	35
0.555084	0.127728	1.55316	0	0	40	30	30
0.555288	0.125765	1.56581	0	0	40	35	25
0.55564	0.123816	1.57908	0	0	40	40	20
0.556147	0.121892	1.59295	0	0	40	45	15
0.556828	0.120051	1.60708	0	0	40	50	10
0.55771	0.118435	1.62058	0	0	40	55	5
0.558838	0.117356	1.6313	0	0	40	60	0
0.559869	0.138195	1.50605	0	0	45	0	55
0.558991	0.135099	1.52082	0	0	45	5	50
0.558388	0.132444	1.53434	0	0	45	10	45
0.558008	0.130072	1.54721	0	0	45	15	40
0.557814	0.127884	1.55984	0	0	45	20	35
0.557785	0.125817	1.57252	0	0	45	25	30
0.557906	0.123833	1.58542	0	0	45	30	25
0.558175	0.121917	1.5986	0	0	45	35	20
0.558593	0.12008	1.61199	0	0	45	40	15
0.559172	0.118373	1.62525	0	0	45	45	10
0.559929	0.116914	1.63757	0	0	45	50	5
0.560894	0.115946	1.64722	0	0	45	55	0
0.562049	0.134387	1.53319	0	0	50	0	50
0.561325	0.131442	1.54827	0	0	50	5	45
0.560839	0.128861	1.56235	0	0	50	10	40
0.560551	0.126528	1.57588	0	0	50	15	35
0.560436	0.12437	1.58916	0	0	50	20	30
0.560475	0.122344	1.60238	0	0	50	25	25
0.560662	0.120432	1.61559	0	0	50	30	20
0.560994	0.118641	1.6287	0	0	50	35	15
0.561477	0.117015	1.64138	0	0	50	40	10
0.562121	0.115651	1.65293	0	0	50	45	5
0.562949	0.114733	1.66198	0	0	50	50	0
0.56422	0.130896	1.5595	0	0	55	0	45
0.563628	0.128091	1.57483	0	0	55	5	40
0.563246	0.125598	1.58931	0	0	55	10	35
0.563044	0.123333	1.60326	0	0	55	15	30
0.563002	0.121245	1.61688	0	0	55	20	25
0.563108	0.119311	1.63024	0	0	55	25	20
0.563357	0.117534	1.64325	0	0	55	30	15
0.56375	0.115947	1.6556	0	0	55	35	10
0.564294	0.114624	1.66674	0	0	55	40	5
0.565	0.113728	1.67539	0	0	55	45	0
0.56638	0.127722	1.5848	0	0	60	0	40
0.565904	0.125054	1.60027	0	0	60	5	35
0.565616	0.122665	1.61496	0	0	60	10	30
0.565493	0.120497	1.62907	0	0	60	15	25
0.56552	0.118518	1.64269	0	0	60	20	20
0.565689	0.116727	1.65574	0	0	60	25	15
0.565998	0.115141	1.66802	0	0	60	30	10
0.566447	0.113835	1.67889	0	0	60	35	5
0.567046	0.112924	1.68743	0	0	60	40	0
0.568527	0.124866	1.6089	0	0	65	0	35
0.568154	0.122337	1.62438	0	0	65	5	30
0.567952	0.120071	1.63905	0	0	65	10	25
0.567902	0.118028	1.65303	0	0	65	15	20
0.567994	0.116198	1.66626	0	0	65	20	15
0.568222	0.114592	1.67858	0	0	65	25	10
0.568585	0.11327	1.68942	0	0	65	30	5
0.569087	0.112323	1.69803	0	0	65	35	0
0.570663	0.122327	1.63162	0	0	70	0	30
0.570381	0.119946	1.64692	0	0	70	5	25
0.570256	0.117821	1.66134	0	0	70	10	20
0.570274	0.115927	1.67491	0	0	70	15	15
0.570426	0.114285	1.68735	0	0	70	20	10
0.570708	0.112925	1.69832	0	0	70	25	5
0.571122	0.111923	1.70714	0	0	70	30	0
0.572784	0.120106	1.65276	0	0	75	0	25
0.572585	0.117883	1.66769	0	0	75	5	20
0.572532	0.115914	1.68163	0	0	75	10	15
0.572611	0.114212	1.69435	0	0	75	15	10
0.572817	0.112796	1.70557	0	0	75	20	5
0.57315	0.111725	1.71472	0	0	75	25	0
0.574891	0.118203	1.67213	0	0	80	0	20
0.574768	0.116145	1.68652	0	0	80	5	15
0.574777	0.114367	1.69961	0	0	80	10	10
0.574913	0.11288	1.71117	0	0	80	15	5
0.57517	0.11173	1.72073	0	0	80	20	0
0.576984	0.116612	1.68963	0	0	85	0	15
0.576926	0.114746	1.70314	0	0	85	5	10
0.576995	0.113176	1.71512	0	0	85	10	5
0.577182	0.111936	1.72515	0	0	85	15	0
0.579059	0.115346	1.70499	0	0	90	0	10
0.579063	0.113683	1.71742	0	0	90	5	5
0.579184	0.112346	1.72798	0	0	90	10	0
0.581117	0.1144	1.71811	0	0	95	0	5
0.581176	0.112958	1.72922	0	0	95	5	0
0.583156	0.113773	1.72888	0	0	100	0	0
0.332122	0.0264071	2.0438	0	5	0	0	95
0.33408	0.0264821	2.05293	0	5	0	5	90
0.334931	0.026513	2.05696	0	5	0	10	85
0.335519	0.0264811	2.06181	0	5	0	15	80
0.336005	0.0264056	2.06775	0	5	0	20	75
0.336444	0.026293	2.07487	0	5	0	25	70
0.336859	0.0261439	2.08335	0	5	0	30	65
0.337262	0.0259566	2.09336	0	5	0	35	60
0.337659	0.0257297	2.10505	0	5	0	40	55
0.338053	0.0254622	2.11854	0	5	0	45	50
0.338443	0.0251545	2.13392	0	5	0	50	45
0.338828	0.0248073	2.15124	0	5	0	55	40
0.339202	0.0244209	2.17059	0	5	0	60	35
0.339559	0.0239928	2.19217	0	5	0	65	30
0.339886	0.0235151	2.21646	0	5	0	70	25
0.340163	0.0229688	2.24449	0	5	0	75	20
0.340352	0.0223129	2.2785	0	5	0	80	15
0.340359	0.0214559	2.32362	0	5	0	85	10
0.3399	0.0201775	2.39286	0	5	0	90	5
0.337462	0.0180176	2.51406	0	5	0	95	0
0.464373	0.0666799	1.79833	0	5	5	0	90
0.46263	0.0654145	1.80883	0	5	5	5	85
0.461866	0.0650326	1.81113	0	5	5	10	80
0.461499	0.0649778	1.81046	0	5	5	15	75
0.461332	0.0651023	1.80807	0	5	5	20	70
0.461281	0.0653501	1.80444	0	5	5	25	65
0.461302	0.0656939	1.79979	0	5	5	30	60
0.461374	0.0661169	1.79431	0	5	5	35	55
0.461484	0.0666058	1.78814	0	5	5	40	50
0.461625	0.0671479	1.78145	0	5	5	45	45
0.461794	0.0677289	1.77444	0	5	5	50	40
0.461992	0.0683312	1.76736	0	5	5	55	35
0.462221	0.0689312	1.76052	0	5	5	60	30
0.462492	0.0694969	1.75437	0	5	5	65	25
0.46282	0.0699828	1.74951	0	5	5	70	20
0.463233	0.0703263	1.74679	0	5	5	75	15
0.46379	0.0704546	1.7473	0	5	5	80	10
0.464615	0.0703815	1.75131	0	5	5	85	5
0.46604	0.0711134	1.74762	0	5	5	90	0
0.492585	0.0876316	1.66399	0	5	10	0	85
0.4907	0.0855728	1.67745	0	5	10	5	80
0.489666	0.0845695	1.68381	0	5	10	10	75
0.489067	0.0840227	1.68721	0	5	10	15	70
0.488722	0.0837199	1.68907	0	5	10	20	65
0.488541	0.0835659	1.69	0	5	10	25	60
0.488474	0.0835094	1.69034	0	5	10	30	55
0.488493	0.0835163	1.69034	0	5	10	35	50
0.488583	0.0835596	1.69021	0	5	10	40	45
0.488734	0.0836133	1.69019	0	5	10	45	40
0.488945	0.0836492	1.69056	0	5	10	50	35
0.489221	0.0836341	1.69166	0	5	10	55	30
0.489571	0.0835271	1.69395	0	5	10	60	25
0.490016	0.0832785	1.69802	0	5	10	65	20
0.490591	0.082833	1.70458	0	5	10	70	15
0.49136	0.082156	1.71427	0	5	10	75	10
0.492444	0.081357	1.72647	0	5	10	80	5
0.494099	0.0813253	1.73261	0	5	10	85	0
0.507744	0.0991175	1.61276	0	5	15	0	80
0.506056	0.0968159	1.62639	0	5	15	5	75
0.505025	0.0954392	1.63474	0	5	15	10	70
0.50438	0.094518	1.64059	0	5	15	15	65
0.503986	0.0938503	1.64513	0	5	15	20	60
0.503765	0.0933334	1.64896	0	5	15	25	55
0.503675	0.0929061	1.65245	0	5	15	30	50
0.503689	0.0925258	1.65589	0	5	15	35	45
0.503793	0.0921573	1.65954	0	5	15	40	40
0.50398	0.0917679	1.66367	0	5	15	45	35
0.504252	0.0913238	1.66861	0	5	15	50	30
0.504617	0.0907889	1.67473	0	5	15	55	25
0.505093	0.0901265	1.68246	0	5	15	60	20
0.50571	0.0893081	1.69222	0	5	15	65	15
0.506521	0.0883453	1.70414	0	5	15	70	10
0.507617	0.0873961	1.71708	0	5	15	75	5
0.509166	0.0871655	1.72459	0	5	15	80	0
0.517708	0.105226	1.59596	0	5	20	0	75
0.516249	0.102865	1.60963	0	5	20	5	70
0.515301	0.101262	1.61934	0	5	20	10	65
0.514686	0.100067	1.62704	0	5	20	15	60
0.514302	0.0991092	1.63366	0	5	20	20	55
0.514089	0.0982921	1.63975	0	5	20	25	50
0.514011	0.0975542	1.6457	0	5	20	30	45
0.514048	0.0968508	1.65178	0	5	20	35	40
0.514187	0.0961458	1.65827	0	5	20	40	35
0.514426	0.0954068	1.66546	0	5	20	45	30
0.514769	0.0946049	1.67362	0	5	20	50	25
0.51523	0.0937171	1.68303	0	5	20	55	20
0.515832	0.0927366	1.69388	0	5	20	60	15
0.516615	0.0917025	1.70599	0	5	20	65	10
0.517644	0.0907815	1.71804	0	5	20	70	5
0.51903	0.0905132	1.72519	0	5	20	75	0
0.525078	0.108303	1.59553	0	5	25	0	70
0.523828	0.105944	1.60935	0	5	25	5	65
0.522988	0.104198	1.62018	0	5	25	10	60
0.522433	0.102805	1.62939	0	5	25	15	55
0.522089	0.101624	1.63775	0	5	25	20	50
0.521909	0.10057	1.64573	0	5	25	25	45
0.521865	0.0995881	1.65369	0	5	25	30	40
0.52194	0.0986355	1.6619	0	5	25	35	35
0.522128	0.0976813	1.67059	0	5	25	40	30
0.522428	0.0967015	1.68	0	5	25	45	25
0.522848	0.0956826	1.69028	0	5	25	50	20
0.523406	0.0946314	1.70146	0	5	25	55	15
0.52413	0.0935986	1.71319	0	5	25	60	10
0.525068	0.0927367	1.72421	0	5	25	65	5
0.526294	0.0924646	1.73077	0	5	25	70	0
0.530965	0.109594	1.60389	0	5	30	0	65
0.529899	0.10726	1.61798	0	5	30	5	60
0.529169	0.105424	1.62977	0	5	30	10	55
0.528687	0.103889	1.64027	0	5	30	15	50
0.528397	0.102543	1.65009	0	5	30	20	45
0.528264	0.101313	1.65966	0	5	30	25	40
0.528266	0.100152	1.66925	0	5	30	30	35
0.52839	0.0990267	1.67911	0	5	30	35	30
0.528634	0.0979148	1.68939	0	5	30	40	25
0.529	0.0968084	1.7002	0	5	30	45	20
0.529499	0.0957178	1.71147	0	5	30	50	15
0.530152	0.0947017	1.72275	0	5	30	55	10
0.530993	0.093894	1.73288	0	5	30	60	5
0.532071	0.0936151	1.73899	0	5	30	65	0
0.535922	0.109801	1.61733	0	5	35	0	60
0.535016	0.107503	1.63176	0	5	35	5	55
0.534393	0.105613	1.64438	0	5	35	10	50
0.533989	0.103982	1.65597	0	5	35	15	45
0.533761	0.102522	1.66701	0	5	35	20	40
0.533682	0.101173	1.67784	0	5	35	25	35
0.533736	0.099898	1.68868	0	5	35	30	30
0.533915	0.0986754	1.69968	0	5	35	35	25
0.534218	0.0974953	1.71091	0	5	35	40	20
0.534651	0.0963786	1.72219	0	5	35	45	15
0.535228	0.095373	1.73311	0	5	35	50	10
0.535973	0.0945955	1.74264	0	5	35	55	5
0.536919	0.0942966	1.74848	0	5	35	60	0
0.540257	0.109348	1.63379	0	5	40	0	55
0.539491	0.107092	1.64857	0	5	40	5	50
0.538969	0.105177	1.6619	0	5	40	10	45
0.538642	0.10349	1.67437	0	5	40	15	40
0.538478	0.101961	1.68636	0	5	40	20	35
0.538457	0.100546	1.69812	0	5	40	25	30
0.538567	0.0992169	1.70981	0	5	40	30	25
0.538803	0.0979724	1.72139	0	5	40	35	20
0.539167	0.0968229	1.73274	0	5	40	40	15
0.539667	0.0958136	1.74346	0	5	40	45	10
0.540319	0.0950433	1.75263	0	5	40	50	5
0.541147	0.0947099	1.7584	0	5	40	55	0
0.544154	0.108501	1.65198	0	5	45	0	50
0.543512	0.106294	1.66708	0	5	45	5	45
0.543084	0.104379	1.68097	0	5	45	10	40
0.542832	0.102671	1.69411	0	5	45	15	35
0.542733	0.101114	1.7068	0	5	45	20	30
0.54277	0.0996841	1.71911	0	5	45	25	25
0.542937	0.0983685	1.7311	0	5	45	30	20
0.54323	0.097177	1.74262	0	5	45	35	15
0.543653	0.0961479	1.75328	0	5	45	40	10
0.544217	0.0953636	1.76231	0	5	45	45	5
0.544939	0.0949821	1.76818	0	5	45	50	0
0.547728	0.107437	1.67104	0	5	50	0	45
0.547197	0.105288	1.68638	0	5	50	5	40
0.546856	0.103397	1.70067	0	5	50	10	35
0.546677	0.101697	1.71426	0	5	50	15	30
0.546641	0.100159	1.72726	0	5	50	20	25
0.546736	0.098765	1.73971	0	5	50	25	20
0.546958	0.0975202	1.75149	0	5	50	30	15
0.547307	0.0964556	1.76225	0	5	50	35	10
0.547788	0.0956392	1.77131	0	5	50	40	5
0.548413	0.0951977	1.77744	0	5	50	45	0
0.551058	0.106279	1.69034	0	5	55	0	40
0.550627	0.104198	1.7058	0	5	55	5	35
0.550367	0.102349	1.72033	0	5	55	10	30
0.550256	0.100696	1.73404	0	5	55	15	25
0.550281	0.0992147	1.74701	0	5	55	20	20
0.550433	0.0979051	1.75914	0	5	55	25	15
0.550709	0.0967907	1.77013	0	5	55	30	10
0.551111	0.0959266	1.77938	0	5	55	35	5
0.551646	0.0954148	1.78588	0	5	55	40	0
0.554198	0.105109	1.7094	0	5	60	0	35
0.553856	0.103107	1.72486	0	5	60	5	30
0.553671	0.101331	1.73932	0	5	60	10	25
0.553625	0.0997534	1.75288	0	5	60	15	20
0.553707	0.0983677	1.76544	0	5	60	20	15
0.553913	0.0971905	1.77676	0	5	60	25	10
0.554241	0.0962655	1.78634	0	5	60	30	5
0.554693	0.0956748	1.7933	0	5	60	35	0
0.557183	0.103998	1.72777	0	5	65	0	30
0.556923	0.10209	1.74303	0	5	65	5	25
0.556807	0.100406	1.75722	0	5	65	10	20
0.556822	0.0989335	1.77029	0	5	65	15	15
0.556959	0.097682	1.78203	0	5	65	20	10
0.557216	0.0966849	1.79203	0	5	65	25	5
0.557592	0.0960079	1.79955	0	5	65	30	0
0.560043	0.102989	1.74512	0	5	70	0	25
0.559857	0.10119	1.75999	0	5	70	5	20
0.559805	0.0996212	1.77362	0	5	70	10	15
0.559876	0.0982852	1.78586	0	5	70	15	10
0.560065	0.0972063	1.79635	0	5	70	20	5
0.560369	0.0964366	1.80449	0	5	70	25	0
0.562797	0.102119	1.76116	0	5	75	0	20
0.562679	0.100445	1.7754	0	5	75	5	15
0.562686	0.0990153	1.7882	0	5	75	10	10
0.56281	0.0978463	1.79924	0	5	75	15	5
0.563047	0.0969781	1.80804	0	5	75	20	0
0.565461	0.101415	1.77562	0	5	80	0	15
0.565405	0.099884	1.78901	0	5	80	5	10
0.565467	0.0986175	1.80065	0	5	80	10	5
0.565639	0.097646	1.81014	0	5	80	15	0
0.568046	0.1009	1.78829	0	5	85	0	10
0.568048	0.0995301	1.80056	0	5	85	5	5
0.568159	0.098451	1.81076	0	5	85	10	0
0.570562	0.100592	1.79896	0	5	90	0	5
0.570616	0.0994016	1.80987	0	5	90	5	0
0.573016	0.100505	1.80748	0	5	95	0	0
0.331355	0.0256737	2.06799	0	10	0	0	90
0.332772	0.0256097	2.07943	0	10	0	5	85
0.333623	0.0255628	2.08666	0	10	0	10	80
0.334255	0.025486	2.09376	0	10	0	15	75
0.33478	0.0253747	2.10164	0	10	0	20	70
0.335246	0.0252272	2.11071	0	10	0	25	65
0.335676	0.0250412	2.12125	0	10	0	30	60
0.336084	0.0248138	2.13354	0	10	0	35	55
0.336475	0.0245424	2.1478	0	10	0	40	50
0.336852	0.0242252	2.16424	0	10	0	45	45
0.337213	0.0238611	2.18303	0	10	0	50	40
0.337554	0.0234487	2.20436	0	10	0	55	35
0.337865	0.0229854	2.22853	0	10	0	60	30
0.338134	0.0224648	2.25599	0	10	0	65	25
0.338336	0.0218734	2.28765	0	10	0	70	20
0.338427	0.0211862	2.32509	0	10	0	75	15
0.338322	0.0203586	2.37114	0	10	0	80	10
0.337812	0.0193222	2.43023	0	10	0	85	5
0.336267	0.0180591	2.50228	0	10	0	90	0
0.437769	0.0484167	1.98952	0	10	5	0	85
0.437237	0.0474555	2.00712	0	10	5	5	80
0.437015	0.0468456	2.01912	0	10	5	10	75
0.436952	0.0463631	2.0293	0	10	5	15	70
0.436985	0.0458991	2.03969	0	10	5	20	65
0.437082	0.0453963	2.05141	0	10	5	25	60
0.437227	0.0447869	2.066	0	10	5	30	55
0.437413	0.043999	2.08531	0	10	5	35	50
0.437639	0.0429472	2.11178	0	10	5	40	45
0.437907	0.041519	2.14911	0	10	5	45	40
0.438219	0.039648	2.2008	0	10	5	50	35
0.438574	0.0373416	2.26958	0	10	5	55	30
0.438962	0.0347614	2.35439	0	10	5	60	25
0.439373	0.0321653	2.44985	0	10	5	65	20
0.439799	0.0297676	2.54908	0	10	5	70	15
0.440244	0.0277332	2.64359	0	10	5	75	10
0.440716	0.0263994	2.71245	0	10	5	80	5
0.441216	0.0270331	2.68351	0	10	5	85	0
0.465957	0.0636407	1.84705	0	10	10	0	80
0.465026	0.0627942	1.85574	0	10	10	5	75
0.464489	0.062348	1.86022	0	10	10	10	70
0.464181	0.0621288	1.86226	0	10	10	15	65
0.46402	0.0620605	1.86264	0	10	10	20	60
0.463958	0.0621036	1.86174	0	10	10	25	55
0.46397	0.062234	1.85984	0	10	10	30	50
0.464039	0.0624347	1.85713	0	10	10	35	45
0.464157	0.0626919	1.85378	0	10	10	40	40
0.464319	0.0629928	1.85	0	10	10	45	35
0.464525	0.0633251	1.84595	0	10	10	50	30
0.464778	0.0636771	1.84185	0	10	10	55	25
0.465088	0.0640403	1.83784	0	10	10	60	20
0.465469	0.0644167	1.83397	0	10	10	65	15
0.465948	0.0648415	1.82983	0	10	10	70	10
0.466569	0.0654522	1.8237	0	10	10	75	5
0.467415	0.0667309	1.80942	0	10	10	80	0
0.483776	0.0736711	1.78236	0	10	15	0	75
0.482804	0.0724765	1.79338	0	10	15	5	70
0.482193	0.0717071	1.80069	0	10	15	10	65
0.481814	0.0711885	1.80582	0	10	15	15	60
0.481595	0.0708342	1.80951	0	10	15	20	55
0.481493	0.070595	1.81219	0	10	15	25	50
0.481483	0.07044	1.81414	0	10	15	30	45
0.481549	0.0703464	1.8156	0	10	15	35	40
0.481683	0.0702966	1.81674	0	10	15	40	35
0.481881	0.0702758	1.81776	0	10	15	45	30
0.482147	0.0702723	1.81881	0	10	15	50	25
0.482487	0.0702807	1.81998	0	10	15	55	20
0.482917	0.0703099	1.82123	0	10	15	60	15
0.48346	0.0704047	1.82205	0	10	15	65	10
0.484158	0.0707037	1.82082	0	10	15	70	5
0.485077	0.0716065	1.81274	0	10	15	75	0
0.496358	0.0807503	1.74672	0	10	20	0	70
0.495444	0.0793443	1.75888	0	10	20	5	65
0.494843	0.0783359	1.76802	0	10	20	10	60
0.494459	0.077573	1.77531	0	10	20	15	55
0.494234	0.0769731	1.78141	0	10	20	20	50
0.494132	0.0764862	1.7867	0	10	20	25	45
0.49413	0.0760795	1.79146	0	10	20	30	40
0.494217	0.0757297	1.79591	0	10	20	35	35
0.494384	0.0754199	1.8002	0	10	20	40	30
0.494633	0.0751391	1.80447	0	10	20	45	25
0.494967	0.0748851	1.80875	0	10	20	50	20
0.4954	0.0746723	1.81291	0	10	20	55	15
0.495949	0.0745499	1.81641	0	10	20	60	10
0.496648	0.074647	1.81779	0	10	20	65	5
0.497548	0.075286	1.81333	0	10	20	70	0
0.505957	0.0855506	1.72983	0	10	25	0	65
0.505133	0.0840127	1.74274	0	10	25	5	60
0.504579	0.0828295	1.75322	0	10	25	10	55
0.504223	0.0818752	1.76217	0	10	25	15	50
0.50402	0.0810765	1.77011	0	10	25	20	45
0.50394	0.0803876	1.7774	0	10	25	25	40
0.503965	0.0797783	1.78426	0	10	25	30	35
0.504086	0.0792285	1.79087	0	10	25	35	30
0.504299	0.0787273	1.79732	0	10	25	40	25
0.504605	0.0782743	1.80361	0	10	25	45	20
0.505013	0.0778865	1.80955	0	10	25	50	15
0.505537	0.077613	1.81462	0	10	25	55	10
0.506202	0.0775694	1.81752	0	10	25	60	5
0.507045	0.078014	1.81535	0	10	25	65	0
0.513695	0.0887227	1.7246	0	10	30	0	60
0.512968	0.0871007	1.73812	0	10	30	5	55
0.512477	0.0857916	1.74965	0	10	30	10	50
0.512166	0.0846926	1.7599	0	10	30	15	45
0.512	0.0837416	1.76929	0	10	30	20	40
0.511956	0.0828996	1.7781	0	10	30	25	35
0.512019	0.0821423	1.7865	0	10	30	30	30
0.512184	0.0814569	1.79458	0	10	30	35	25
0.512447	0.0808431	1.8023	0	10	30	40	20
0.512815	0.0803181	1.80948	0	10	30	45	15
0.513297	0.0799281	1.81559	0	10	30	50	10
0.51391	0.0797736	1.81952	0	10	30	55	5
0.514682	0.0800626	1.81896	0	10	30	60	0
0.52019	0.0907529	1.72676	0	10	35	0	55
0.51956	0.0890823	1.74076	0	10	35	5	50
0.519138	0.0876851	1.75315	0	10	35	10	45
0.51888	0.086483	1.76442	0	10	35	15	40
0.51876	0.0854246	1.7749	0	10	35	20	35
0.518759	0.0844793	1.7848	0	10	35	25	30
0.518867	0.0836311	1.7942	0	10	35	30	25
0.519079	0.0828782	1.80307	0	10	35	35	20
0.519397	0.0822359	1.81121	0	10	35	40	15
0.519827	0.0817457	1.81814	0	10	35	45	10
0.520381	0.0814938	1.82288	0	10	35	50	5
0.521078	0.0816481	1.8236	0	10	35	55	0
0.525814	0.0919895	1.73366	0	10	40	0	50
0.525277	0.0902926	1.74808	0	10	40	5	45
0.524924	0.0888433	1.7611	0	10	40	10	40
0.524723	0.0875764	1.77311	0	10	40	15	35
0.524653	0.0864535	1.78435	0	10	40	20	30
0.524699	0.085454	1.79492	0	10	40	25	25
0.524855	0.0845729	1.80478	0	10	40	30	20
0.525118	0.0838225	1.81375	0	10	40	35	15
0.525491	0.0832383	1.82139	0	10	40	40	10
0.525982	0.0828934	1.82688	0	10	40	45	5
0.526604	0.0829243	1.8287	0	10	40	50	0
0.530801	0.0926819	1.74355	0	10	45	0	45
0.530351	0.0909816	1.75828	0	10	45	5	40
0.530067	0.0895084	1.77174	0	10	45	10	35
0.529924	0.0882122	1.78423	0	10	45	15	30
0.529906	0.0870663	1.79587	0	10	45	20	25
0.530002	0.0860614	1.80665	0	10	45	25	20
0.530206	0.0852056	1.8164	0	10	45	30	15
0.53052	0.0845283	1.82474	0	10	45	35	10
0.530947	0.0840905	1.83095	0	10	45	40	5
0.531495	0.0840035	1.83379	0	10	45	45	0
0.535309	0.0930087	1.75527	0	10	50	0	40
0.53494	0.0913274	1.77013	0	10	50	5	35
0.534723	0.0898579	1.78382	0	10	50	10	30
0.534637	0.0885663	1.79649	0	10	50	15	25
0.53467	0.0874379	1.80816	0	10	50	20	20
0.534815	0.0864758	1.81868	0	10	50	25	15
0.535069	0.0857032	1.82772	0	10	50	30	10
0.535432	0.0851704	1.83468	0	10	50	35	5
0.53591	0.084968	1.8385	0	10	50	40	0
0.539444	0.0931093	1.76787	0	10	55	0	35
0.539151	0.0914636	1.78273	0	10	55	5	30
0.538997	0.0900242	1.79642	0	10	55	10	25
0.538967	0.08877	1.80896	0	10	55	15	20
0.539051	0.0876988	1.82026	0	10	55	20	15
0.539244	0.0868272	1.83003	0	10	55	25	10
0.539545	0.0861959	1.83774	0	10	55	30	5
0.539955	0.0858789	1.84253	0	10	55	35	0
0.543284	0.0930822	1.78071	0	10	60	0	30
0.543061	0.091491	1.79539	0	10	60	5	25
0.542968	0.0901074	1.80881	0	10	60	10	20
0.542991	0.0889229	1.8209	0	10	60	15	15
0.543124	0.087948	1.83141	0	10	60	20	10
0.543363	0.0872145	1.83991	0	10	60	25	5
0.543709	0.0867823	1.84566	0	10	60	30	0
0.546885	0.093005	1.79326	0	10	65	0	25
0.546727	0.0914871	1.80755	0	10	65	5	20
0.54669	0.0901848	1.82043	0	10	65	10	15
0.546764	0.0891018	1.83171	0	10	65	15	10
0.546944	0.0882621	1.84101	0	10	65	20	5
0.547227	0.0877137	1.84771	0	10	65	25	0
0.550288	0.0929376	1.80507	0	10	70	0	20
0.550191	0.0915123	1.81875	0	10	70	5	15
0.550207	0.0903166	1.8308	0	10	70	10	10
0.550328	0.0893668	1.84092	0	10	70	15	5
0.550552	0.0887008	1.84856	0	10	70	20	0
0.553525	0.0929276	1.81579	0	10	75	0	15
0.553484	0.0916144	1.82862	0	10	75	5	10
0.553549	0.0905507	1.83954	0	10	75	10	5
0.553716	0.0897655	1.84813	0	10	75	15	0
0.556621	0.0930128	1.82511	0	10	80	0	10
0.556631	0.0918316	1.83684	0	10	80	5	5
0.556743	0.0909255	1.84634	0	10	80	10	0
0.559594	0.0932238	1.83278	0	10	85	0	5
0.559652	0.092195	1.84317	0	10	85	5	0
0.56246	0.0935858	1.8386	0	10	90	0	0
0.330585	0.0249805	2.09162	0	15	0	0	85
0.331722	0.0248509	2.10428	0	15	0	5	80
0.332513	0.0247426	2.11391	0	15	0	10	75
0.333134	0.0246183	2.1232	0	15	0	15	70
0.333659	0.024467	2.13311	0	15	0	20	65
0.334125	0.0242829	2.14417	0	15	0	25	60
0.334551	0.0240612	2.15677	0	15	0	30	55
0.334947	0.0237979	2.17124	0	15	0	35	50
0.335319	0.0234896	2.18787	0	15	0	40	45
0.335668	0.0231341	2.2069	0	15	0	45	40
0.335989	0.0227294	2.22859	0	15	0	50	35
0.336274	0.0222737	2.25319	0	15	0	55	30
0.336511	0.0217638	2.28104	0	15	0	60	25
0.336677	0.0211932	2.31268	0	15	0	65	20
0.336733	0.0205511	2.34892	0	15	0	70	15
0.33661	0.0198218	2.39087	0	15	0	75	10
0.336167	0.0189943	2.43918	0	15	0	80	5
0.335084	0.0181039	2.49039	0	15	0	85	0
0.424848	0.030693	2.42501	0	15	5	0	80
0.424742	0.0299355	2.45489	0	15	5	5	75
0.424761	0.0292197	2.48489	0	15	5	10	70
0.424856	0.0284726	2.51784	0	15	5	15	65
0.425001	0.027662	2.55534	0	15	5	20	60
0.425181	0.0267793	2.59821	0	15	5	25	55
0.425387	0.0258344	2.64658	0	15	5	30	50
0.425611	0.0248521	2.69979	0	15	5	35	45
0.425848	0.0238587	2.75696	0	15	5	40	40
0.426092	0.0228975	2.81585	0	15	5	45	35
0.426341	0.0219949	2.87472	0	15	5	50	30
0.426591	0.0211692	2.93197	0	15	5	55	25
0.42684	0.0204489	2.9849	0	15	5	60	20
0.427084	0.0198757	3.02937	0	15	5	65	15
0.42732	0.0195358	3.0573	0	15	5	70	10
0.427538	0.0196342	3.05118	0	15	5	75	5
0.427714	0.0207327	2.97047	0	15	5	80	0
0.449657	0.0537971	1.93866	0	15	10	0	75
0.449192	0.0533852	1.94411	0	15	10	5	70
0.448931	0.0531781	1.94676	0	15	10	10	65
0.448799	0.0531151	1.94734	0	15	10	15	60
0.448753	0.0531657	1.94622	0	15	10	20	55
0.44877	0.053312	1.94362	0	15	10	25	50
0.448835	0.0535424	1.93972	0	15	10	30	45
0.448938	0.0538487	1.93464	0	15	10	35	40
0.449075	0.0542247	1.9285	0	15	10	40	35
0.449271	0.0541857	1.93004	0	15	10	45	30
0.449563	0.0531565	1.9499	0	15	10	50	25
0.449926	0.0515642	1.98137	0	15	10	55	20
0.450384	0.0490828	2.03291	0	15	10	60	15
0.450959	0.0455691	2.11252	0	15	10	65	10
0.45161	0.0419963	2.20373	0	15	10	70	5
0.452254	0.0404718	2.24805	0	15	10	75	0
0.467526	0.0610221	1.89262	0	15	15	0	70
0.466958	0.0603247	1.90121	0	15	15	5	65
0.466604	0.059866	1.90703	0	15	15	10	60
0.466397	0.0595725	1.91088	0	15	15	15	55
0.466295	0.0594039	1.91317	0	15	15	20	50
0.466275	0.0593359	1.91418	0	15	15	25	45
0.46632	0.0593527	1.9141	0	15	15	30	40
0.466421	0.0594436	1.91305	0	15	15	35	35
0.466574	0.0596021	1.91113	0	15	15	40	30
0.466776	0.0598259	1.90838	0	15	15	45	25
0.46703	0.0601195	1.90475	0	15	15	50	20
0.467344	0.0605005	1.90002	0	15	15	55	15
0.467728	0.0610131	1.89357	0	15	15	60	10
0.4682	0.0617601	1.88399	0	15	15	65	5
0.468791	0.0629826	1.86797	0	15	15	70	0
0.480878	0.0670494	1.85711	0	15	20	0	65
0.480301	0.0661399	1.86759	0	15	20	5	60
0.479927	0.0654733	1.87561	0	15	20	10	55
0.4797	0.0649773	1.88187	0	15	20	15	50
0.479586	0.0646101	1.88676	0	15	20	20	45
0.479562	0.0643458	1.89053	0	15	20	25	40
0.479613	0.0641679	1.89336	0	15	20	30	35
0.479733	0.0640666	1.89533	0	15	20	35	30
0.479918	0.0640385	1.89647	0	15	20	40	25
0.480168	0.0640887	1.89672	0	15	20	45	20
0.480488	0.0642355	1.89581	0	15	20	50	15
0.480887	0.064523	1.89316	0	15	20	55	10
0.481383	0.0650459	1.88747	0	15	20	60	5
0.481999	0.0660073	1.87607	0	15	20	65	0
0.491418	0.0717344	1.83479	0	15	25	0	60
0.490874	0.0706701	1.84651	0	15	25	5	55
0.490516	0.069839	1.85611	0	15	25	10	50
0.490301	0.0691763	1.86416	0	15	25	15	45
0.490198	0.0686432	1.871	0	15	25	20	40
0.49019	0.0682157	1.87682	0	15	25	25	35
0.490265	0.0678799	1.88174	0	15	25	30	30
0.490417	0.0676303	1.8858	0	15	25	35	25
0.490643	0.0674711	1.88889	0	15	25	40	20
0.490947	0.0674205	1.89077	0	15	25	45	15
0.491336	0.0675199	1.89087	0	15	25	50	10
0.491822	0.0678539	1.88808	0	15	25	55	5
0.492424	0.0685917	1.8802	0	15	25	60	0
0.500087	0.0752744	1.82273	0	15	30	0	55
0.499595	0.0740987	1.83532	0	15	30	5	50
0.499273	0.0731421	1.8461	0	15	30	10	45
0.499086	0.0723495	1.85549	0	15	30	15	40
0.49901	0.0716875	1.86375	0	15	30	20	35
0.499031	0.0711368	1.87103	0	15	30	25	30
0.499138	0.0706887	1.87735	0	15	30	30	25
0.499329	0.0703458	1.88264	0	15	30	35	20
0.499603	0.0701242	1.88665	0	15	30	40	15
0.499964	0.0700616	1.88886	0	15	30	45	10
0.500422	0.0702321	1.88829	0	15	30	50	5
0.50099	0.070776	1.88315	0	15	30	55	0
0.507446	0.0779135	1.81796	0	15	35	0	50
0.507015	0.0766606	1.83119	0	15	35	5	45
0.506738	0.0756132	1.84283	0	15	35	10	40
0.506589	0.0747265	1.85318	0	15	35	15	35
0.506549	0.0739742	1.86244	0	15	35	20	30
0.506606	0.0733434	1.87064	0	15	35	25	25
0.506752	0.0728337	1.87771	0	15	35	30	20
0.506986	0.0724584	1.88344	0	15	35	35	15
0.507309	0.0722505	1.88735	0	15	35	40	10
0.507728	0.0722739	1.8886	0	15	35	45	5
0.508252	0.0726452	1.88571	0	15	35	50	0
0.513853	0.0798681	1.81824	0	15	40	0	45
0.513484	0.0785663	1.83193	0	15	40	5	40
0.513258	0.0774596	1.84416	0	15	40	10	35
0.513152	0.0765133	1.85515	0	15	40	15	30
0.513152	0.0757092	1.86497	0	15	40	20	25
0.513249	0.075043	1.87358	0	15	40	25	20
0.513437	0.0745244	1.88078	0	15	40	30	15
0.513716	0.0741812	1.88615	0	15	40	35	10
0.51409	0.0740678	1.88897	0	15	40	40	5
0.514564	0.074281	1.88799	0	15	40	45	0
0.519542	0.0813197	1.82189	0	15	45	0	40
0.519236	0.0799941	1.83584	0	15	45	5	35
0.519062	0.0788577	1.84841	0	15	45	10	30
0.519002	0.0778856	1.85969	0	15	45	15	25
0.519045	0.0770688	1.86967	0	15	45	20	20
0.519183	0.0764127	1.87818	0	15	45	25	15
0.519415	0.0759398	1.88486	0	15	45	30	10
0.519739	0.0756956	1.88908	0	15	45	35	5
0.520161	0.0757603	1.8898	0	15	45	40	0
0.524677	0.08241	1.82769	0	15	50	0	35
0.524433	0.0810839	1.84171	0	15	50	5	30
0.52431	0.0799457	1.85435	0	15	50	10	25
0.524297	0.0789808	1.86559	0	15	50	15	20
0.524383	0.0781899	1.87531	0	15	50	20	15
0.524564	0.0775898	1.8832	0	15	50	25	10
0.524838	0.077218	1.88871	0	15	50	30	5
0.525206	0.0771408	1.89098	0	15	50	35	0
0.529374	0.0832528	1.83469	0	15	55	0	30
0.529188	0.0819481	1.84859	0	15	55	5	25
0.529117	0.0808353	1.86102	0	15	55	10	20
0.52915	0.07991	1.87188	0	15	55	15	15
0.529279	0.0791834	1.88091	0	15	55	20	10
0.529501	0.0786854	1.88764	0	15	55	25	5
0.529817	0.0784706	1.89135	0	15	55	30	0
0.533718	0.0839384	1.84218	0	15	60	0	25
0.533588	0.0826765	1.85573	0	15	60	5	20
0.533566	0.0816159	1.86767	0	15	60	10	15
0.533643	0.0807621	1.87779	0	15	60	15	10
0.533814	0.0801382	1.88569	0	15	60	20	5
0.534077	0.0797886	1.89075	0	15	60	25	0
0.537771	0.0845395	1.84956	0	15	65	0	20
0.537694	0.0833416	1.86254	0	15	65	5	15
0.537719	0.0823592	1.8737	0	15	65	10	10
0.537839	0.0816089	1.88271	0	15	65	15	5
0.53805	0.0811261	1.88905	0	15	65	20	0
0.541582	0.0851146	1.85636	0	15	70	0	15
0.541555	0.0840017	1.86852	0	15	70	5	10
0.541625	0.0831238	1.87861	0	15	70	10	5
0.541786	0.0825087	1.88616	0	15	70	15	0
0.545189	0.0857114	1.86221	0	15	75	0	10
0.545209	0.0847046	1.87331	0	15	75	5	5
0.54532	0.0839574	1.88201	0	15	75	10	0
0.54862	0.0863691	1.86678	0	15	80	0	5
0.548683	0.0854898	1.87657	0	15	80	5	0
0.551898	0.0871203	1.86982	0	15	85	0	0
0.329813	0.0243268	2.11459	0	20	0	0	80
0.330775	0.0241561	2.12824	0	20	0	5	75
0.331502	0.0240026	2.13972	0	20	0	10	70
0.332094	0.0238385	2.15091	0	20	0	15	65
0.332603	0.0236521	2.16267	0	20	0	20	60
0.333054	0.0234358	2.17558	0	20	0	25	55
0.333463	0.0231839	2.19005	0	20	0	30	50
0.333838	0.0228919	2.20646	0	20	0	35	45
0.334182	0.0225562	2.2251	0	20	0	40	40
0.334493	0.0221744	2.24627	0	20	0	45	35
0.334764	0.021745	2.27018	0	20	0	50	30
0.334985	0.0212668	2.29707	0	20	0	55	25
0.335136	0.0207381	2.32722	0	20	0	60	20
0.335185	0.0201566	2.36089	0	20	0	65	15
0.335077	0.0195208	2.39826	0	20	0	70	10
0.334716	0.0188384	2.43868	0	20	0	75	5
0.333916	0.0181513	2.47847	0	20	0	80	0
0.416723	0.0223716	2.78611	0	20	5	0	75
0.416803	0.0219609	2.81259	0	20	5	5	70
0.416933	0.021529	2.84154	0	20	5	10	65
0.417094	0.021069	2.8735	0	20	5	15	60
0.417275	0.020584	2.90842	0	20	5	20	55
0.417471	0.0200828	2.94587	0	20	5	25	50
0.417675	0.0195776	2.9851	0	20	5	30	45
0.417884	0.0190819	3.02513	0	20	5	35	40
0.418094	0.0186099	3.0648	0	20	5	40	35
0.418303	0.0181763	3.10269	0	20	5	45	30
0.418508	0.017798	3.13703	0	20	5	50	25
0.418704	0.0174977	3.16532	0	20	5	55	20
0.418887	0.017311	3.18372	0	20	5	60	15
0.419049	0.0173023	3.18576	0	20	5	65	10
0.419178	0.0176002	3.15965	0	20	5	70	5
0.419252	0.0184974	3.08262	0	20	5	75	0
0.438912	0.0439554	2.09349	0	20	10	0	70
0.438732	0.0431927	2.11103	0	20	10	5	65
0.438667	0.0425203	2.12734	0	20	10	10	60
0.438684	0.041864	2.14403	0	20	10	15	55
0.438764	0.0411662	2.16252	0	20	10	20	50
0.438894	0.0403723	2.18432	0	20	10	25	45
0.439069	0.0394174	2.21151	0	20	10	30	40
0.439288	0.0382464	2.24623	0	20	10	35	35
0.439549	0.0368073	2.29108	0	20	10	40	30
0.439851	0.0351048	2.34759	0	20	10	45	25
0.440186	0.0332466	2.41414	0	20	10	50	20
0.440541	0.0314644	2.48357	0	20	10	55	15
0.440905	0.0300181	2.5448	0	20	10	60	10
0.441267	0.0292108	2.58184	0	20	10	65	5
0.441617	0.0294868	2.57177	0	20	10	70	0
0.455709	0.0540688	1.95981	0	20	15	0	65
0.455387	0.0536221	1.96657	0	20	15	5	60
0.455199	0.0533361	1.97102	0	20	15	10	55
0.455107	0.053177	1.97357	0	20	15	15	50
0.455087	0.0531256	1.97443	0	20	15	20	45
0.455124	0.0531701	1.97377	0	20	15	25	40
0.455208	0.0533037	1.97165	0	20	15	30	35
0.455333	0.0535236	1.96814	0	20	15	35	30
0.455496	0.0538311	1.96321	0	20	15	40	25
0.455697	0.0542338	1.95678	0	20	15	45	20
0.455938	0.0547495	1.94857	0	20	15	50	15
0.456224	0.0554154	1.93804	0	20	15	55	10
0.456634	0.0551821	1.94388	0	20	15	60	5
0.457149	0.0546741	1.95509	0	20	15	65	0
0.469079	0.0588244	1.93405	0	20	20	0	60
0.468723	0.058197	1.94297	0	20	20	5	55
0.468503	0.0577406	1.94972	0	20	20	10	50
0.468387	0.0574193	1.95468	0	20	20	15	45
0.468351	0.0572119	1.95807	0	20	20	20	40
0.468383	0.057106	1.96002	0	20	20	25	35
0.468473	0.0570953	1.96058	0	20	20	30	30
0.468615	0.0571797	1.95972	0	20	20	35	25
0.468808	0.0573661	1.95735	0	20	20	40	20
0.469054	0.0576723	1.95317	0	20	20	45	15
0.469356	0.0581341	1.94664	0	20	20	50	10
0.469721	0.0588211	1.93675	0	20	20	55	5
0.470163	0.0598677	1.92155	0	20	20	60	0
0.47994	0.0629052	1.91357	0	20	25	0	55
0.479589	0.0621342	1.92399	0	20	25	5	50
0.47937	0.0615361	1.93244	0	20	25	10	45
0.479256	0.061077	1.93923	0	20	25	15	40
0.479227	0.060737	1.94453	0	20	25	20	35
0.479272	0.0605055	1.94843	0	20	25	25	30
0.479381	0.0603795	1.95091	0	20	25	30	25
0.479553	0.0603645	1.95185	0	20	25	35	20
0.479785	0.0604768	1.95098	0	20	25	40	15
0.480081	0.0607499	1.94779	0	20	25	45	10
0.480447	0.0612461	1.94136	0	20	25	50	5
0.480892	0.0620811	1.93005	0	20	25	55	0
0.489047	0.0662685	1.89975	0	20	30	0	50
0.488723	0.0653876	1.91124	0	20	30	5	45
0.488525	0.0646778	1.92092	0	20	30	10	40
0.488429	0.0641098	1.92903	0	20	30	15	35
0.48842	0.0636671	1.93569	0	20	30	20	30
0.488488	0.0633432	1.9409	0	20	30	25	25
0.488627	0.0631411	1.94456	0	20	30	30	20
0.488834	0.0630748	1.94641	0	20	30	35	15
0.48911	0.0631741	1.94597	0	20	30	40	10
0.489459	0.0634943	1.94245	0	20	30	45	5
0.489888	0.0641338	1.93443	0	20	30	50	0
0.49688	0.0689977	1.89162	0	20	35	0	45
0.496594	0.0680366	1.90384	0	20	35	5	40
0.496427	0.0672445	1.91437	0	20	35	10	35
0.496359	0.066598	1.92338	0	20	35	15	30
0.496379	0.0660859	1.9309	0	20	35	20	25
0.496477	0.0657078	1.93683	0	20	35	25	20
0.49665	0.0654746	1.94095	0	20	35	30	15
0.496897	0.0654123	1.94284	0	20	35	35	10
0.497218	0.0655687	1.94177	0	20	35	40	5
0.49762	0.066027	1.93659	0	20	35	45	0
0.503756	0.0712076	1.8878	0	20	40	0	40
0.503514	0.0701931	1.90048	0	20	40	5	35
0.503384	0.0693473	1.91155	0	20	40	10	30
0.503351	0.0686534	1.92105	0	20	40	15	25
0.503404	0.0681069	1.92895	0	20	40	20	20
0.503536	0.0677152	1.93503	0	20	40	25	15
0.503747	0.0674998	1.93892	0	20	40	30	10
0.504034	0.0675015	1.94	0	20	40	35	5
0.5044	0.0677905	1.93727	0	20	40	40	0
0.509895	0.0730115	1.88706	0	20	45	0	35
0.509699	0.0719682	1.89995	0	20	45	5	30
0.50961	0.0710941	1.91126	0	20	45	10	25
0.509613	0.070384	1.9209	0	20	45	15	20
0.509702	0.0698391	1.92871	0	20	45	20	15
0.509872	0.0694763	1.93438	0	20	45	25	10
0.51012	0.0693297	1.93737	0	20	45	30	5
0.510447	0.0694585	1.93682	0	20	45	35	0
0.515452	0.0745079	1.88837	0	20	50	0	30
0.515303	0.0734593	1.90125	0	20	50	5	25
0.515255	0.0725882	1.91245	0	20	50	10	20
0.515297	0.0718933	1.92182	0	20	50	15	15
0.515423	0.0713867	1.9291	0	20	50	20	10
0.51563	0.0710963	1.93381	0	20	50	25	5
0.515916	0.0710714	1.93522	0	20	50	30	0
0.52054	0.0757881	1.89084	0	20	55	0	25
0.520438	0.0747568	1.90346	0	20	55	5	20
0.520432	0.0739134	1.91427	0	20	55	10	15
0.520513	0.073265	1.92302	0	20	55	15	10
0.520676	0.0728337	1.92931	0	20	55	20	5
0.520919	0.07266	1.93251	0	20	55	25	0
0.525245	0.0769233	1.8938	0	20	60	0	20
0.525189	0.0759316	1.90592	0	20	60	5	15
0.525224	0.0751423	1.91603	0	20	60	10	10
0.525342	0.0745718	1.92378	0	20	60	15	5
0.525541	0.0742529	1.92864	0	20	60	20	0
0.529632	0.0779753	1.89669	0	20	65	0	15
0.52962	0.077045	1.90806	0	20	65	5	10
0.529694	0.0763361	1.91717	0	20	65	10	5
0.529849	0.0758747	1.92355	0	20	65	15	0
0.533751	0.0789955	1.89905	0	20	70	0	10
0.53378	0.0781485	1.90942	0	20	70	5	5
0.533892	0.0775462	1.91722	0	20	70	10	0
0.537641	0.0800275	1.90052	0	20	75	0	5
0.537709	0.0792855	1.90964	0	20	75	5	0
0.541333	0.0811078	1.90078	0	20	80	0	0
0.32904	0.0237119	2.13681	0	25	0	0	75
0.32988	0.0235121	2.15134	0	25	0	5	70
0.330546	0.0233249	2.16433	0	25	0	10	65
0.331104	0.0231294	2.17712	0	25	0	15	60
0.331588	0.0229144	2.19051	0	25	0	20	55
0.332016	0.0226722	2.20502	0	25	0	25	50
0.332401	0.0223971	2.22109	0	25	0	30	45
0.332747	0.0220845	2.23908	0	25	0	35	40
0.333055	0.0217312	2.2593	0	25	0	40	35
0.333321	0.0213353	2.28199	0	25	0	45	30
0.333536	0.0208965	2.30731	0	25	0	50	25
0.333683	0.0204154	2.33537	0	25	0	55	20
0.333737	0.0198942	2.36615	0	25	0	60	15
0.333655	0.0193401	2.39921	0	25	0	65	10
0.333371	0.0187607	2.4339	0	25	0	70	5
0.332763	0.0182001	2.46659	0	25	0	75	0
0.410967	0.0192585	2.96139	0	25	5	0	70
0.411144	0.019039	2.9797	0	25	5	5	65
0.411334	0.0187881	3.00091	0	25	5	10	60
0.411532	0.0185107	3.02477	0	25	5	15	55
0.411736	0.0182142	3.0508	0	25	5	20	50
0.411941	0.0179075	3.07835	0	25	5	25	45
0.412146	0.017601	3.10658	0	25	5	30	40
0.412348	0.0173063	3.13445	0	25	5	35	35
0.412545	0.0170363	3.1607	0	25	5	40	30
0.412733	0.0168063	3.18371	0	25	5	45	25
0.412908	0.0166362	3.2013	0	25	5	50	20
0.413067	0.016555	3.21037	0	25	5	55	15
0.4132	0.01661	3.20609	0	25	5	60	10
0.413297	0.0168863	3.18049	0	25	5	65	5
0.413339	0.0175542	3.11972	0	25	5	70	0
0.43135	0.0333952	2.36041	0	25	10	0	65
0.431316	0.0327111	2.38478	0	25	10	5	60
0.431355	0.0320144	2.41081	0	25	10	10	55
0.43145	0.0312603	2.44025	0	25	10	15	50
0.431587	0.030432	2.47402	0	25	10	20	45
0.43176	0.0295167	2.51309	0	25	10	25	40
0.431961	0.0285252	2.55759	0	25	10	30	35
0.432185	0.0274932	2.6065	0	25	10	35	30
0.432424	0.0264793	2.65739	0	25	10	40	25
0.432672	0.0255564	2.70651	0	25	10	45	20
0.432925	0.0248042	2.74884	0	25	10	50	15
0.433177	0.0243174	2.77784	0	25	10	55	10
0.433422	0.0242338	2.7842	0	25	10	60	5
0.433652	0.0248024	2.75356	0	25	10	65	0
0.446711	0.0495215	2.00738	0	25	15	0	60
0.446577	0.0487972	2.02162	0	25	15	5	55
0.44653	0.0481754	2.03441	0	25	15	10	50
0.446551	0.0476027	2.04671	0	25	15	15	45
0.446627	0.0470482	2.05908	0	25	15	20	40
0.446749	0.046473	2.07235	0	25	15	25	35
0.446915	0.0458395	2.0874	0	25	15	30	30
0.447123	0.045099	2.10544	0	25	15	35	25
0.447375	0.0442136	2.12762	0	25	15	40	20
0.447673	0.0431523	2.15506	0	25	15	45	15
0.448016	0.0419564	2.18723	0	25	15	50	10
0.448396	0.0408347	2.21895	0	25	15	55	5
0.448791	0.0403223	2.23497	0	25	15	60	0
0.459746	0.0536357	1.98514	0	25	20	0	55
0.45954	0.0531796	1.99274	0	25	20	5	50
0.459429	0.0528599	1.99827	0	25	20	10	45
0.459391	0.052659	2.00192	0	25	20	15	40
0.459413	0.0525668	2.00377	0	25	20	20	35
0.459484	0.0525793	2.00384	0	25	20	25	30
0.4596	0.0526975	2.0021	0	25	20	30	25
0.459757	0.0529286	1.9984	0	25	20	35	20
0.459954	0.0532879	1.99251	0	25	20	40	15
0.460191	0.0538043	1.98395	0	25	20	45	10
0.460473	0.0545294	1.97192	0	25	20	50	5
0.460805	0.055556	1.95502	0	25	20	55	0
0.470613	0.0570483	1.97035	0	25	25	0	50
0.470399	0.0564695	1.97952	0	25	25	5	45
0.470281	0.0560334	1.98671	0	25	25	10	40
0.470241	0.0557228	1.99207	0	25	25	15	35
0.470267	0.0555292	1.99565	0	25	25	20	30
0.470349	0.0554507	1.99741	0	25	25	25	25
0.470483	0.0554927	1.99722	0	25	25	30	20
0.470666	0.0556691	1.99483	0	25	25	35	15
0.470899	0.0560065	1.9898	0	25	25	40	10
0.471183	0.0565518	1.98137	0	25	25	45	5
0.471524	0.0573865	1.96833	0	25	25	50	0
0.479881	0.0600619	1.95809	0	25	30	0	45
0.479679	0.0593858	1.96838	0	25	30	5	40
0.479573	0.0588563	1.97678	0	25	30	10	35
0.479545	0.0584592	1.98337	0	25	30	15	30
0.479586	0.058189	1.98814	0	25	30	20	25
0.479689	0.0580482	1.99097	0	25	30	25	20
0.479849	0.0580484	1.99163	0	25	30	30	15
0.480065	0.0582134	1.9897	0	25	30	35	10
0.480338	0.0585848	1.98451	0	25	30	40	5
0.48067	0.0592335	1.97498	0	25	30	45	0
0.48795	0.0626663	1.94921	0	25	35	0	40
0.487773	0.0619176	1.96025	0	25	35	5	35
0.487688	0.0613196	1.96944	0	25	35	10	30
0.487683	0.0608623	1.9768	0	25	35	15	25
0.487747	0.0605447	1.98224	0	25	35	20	20
0.487876	0.0603755	1.98554	0	25	35	25	15
0.488067	0.0603751	1.98633	0	25	35	30	10
0.488318	0.0605797	1.98399	0	25	35	35	5
0.488633	0.0610504	1.9776	0	25	35	40	0
0.495096	0.0649069	1.94332	0	25	40	0	35
0.49495	0.0641095	1.95479	0	25	40	5	30
0.494894	0.0634685	1.96442	0	25	40	10	25
0.494916	0.0629788	1.97213	0	25	40	15	20
0.495009	0.0626457	1.97773	0	25	40	20	15
0.495168	0.0624857	1.9809	0	25	40	25	10
0.495392	0.06253	1.98109	0	25	40	30	5
0.49568	0.0628306	1.9775	0	25	40	35	0
0.501516	0.0668476	1.93973	0	25	45	0	30
0.501405	0.0660247	1.95135	0	25	45	5	25
0.501381	0.0653661	1.96106	0	25	45	10	20
0.501434	0.064873	1.96871	0	25	45	15	15
0.501557	0.0645581	1.97399	0	25	45	20	10
0.501749	0.0644471	1.97644	0	25	45	25	5
0.502006	0.0645844	1.97536	0	25	45	30	0
0.507351	0.0685546	1.93772	0	25	50	0	25
0.507278	0.0677289	1.94921	0	25	50	5	20
0.507288	0.0670784	1.95868	0	25	50	10	15
0.507373	0.0666116	1.96586	0	25	50	15	10
0.507529	0.066347	1.97038	0	25	50	20	5
0.507752	0.0663289	1.97152	0	25	50	25	0
0.512711	0.0700881	1.93665	0	25	55	0	20
0.512676	0.0692815	1.94775	0	25	55	5	15
0.51272	0.0686649	1.95665	0	25	55	10	10
0.512838	0.0682542	1.96298	0	25	55	15	5
0.513026	0.0680803	1.9662	0	25	55	20	0
0.517675	0.071509	1.93587	0	25	60	0	15
0.517678	0.0707437	1.94633	0	25	60	5	10
0.517756	0.0701867	1.95433	0	25	60	10	5
0.517907	0.0698627	1.95943	0	25	60	15	0
0.522307	0.0728646	1.93494	0	25	65	0	10
0.522346	0.0721626	1.94447	0	25	65	5	5
0.522458	0.0716911	1.95128	0	25	65	10	0
0.526657	0.0741985	1.93344	0	25	70	0	5
0.526731	0.0735815	1.9418	0	25	70	5	0
0.530763	0.075548	1.93103	0	25	75	0	0
0.328265	0.0231351	2.15818	0	30	0	0	70
0.329012	0.0229138	2.17352	0	30	0	5	65
0.329625	0.0227014	2.18773	0	30	0	10	60
0.330147	0.0224818	2.20187	0	30	0	15	55
0.3306	0.0222449	2.2166	0	30	0	20	50
0.331001	0.0219837	2.23243	0	30	0	25	45
0.331355	0.0216926	2.24977	0	30	0	30	40
0.331667	0.0213677	2.26894	0	30	0	35	35
0.331933	0.0210065	2.29021	0	30	0	40	30
0.332149	0.0206083	2.31372	0	30	0	45	25
0.332299	0.0201747	2.33952	0	30	0	50	20
0.332366	0.0197095	2.36744	0	30	0	55	15
0.332314	0.0192218	2.39691	0	30	0	60	10
0.332096	0.0187229	2.42704	0	30	0	65	5
0.331627	0.0182492	2.45487	0	30	0	70	0
0.406639	0.018073	3.02477	0	30	5	0	65
0.406866	0.0179323	3.03832	0	30	5	5	60
0.407091	0.0177628	3.05447	0	30	5	10	55
0.407311	0.0175705	3.0728	0	30	5	15	50
0.407528	0.0173628	3.09277	0	30	5	20	45
0.407739	0.0171484	3.11365	0	30	5	25	40
0.407943	0.016937	3.13459	0	30	5	30	35
0.408138	0.01674	3.15449	0	30	5	35	30
0.408322	0.016571	3.17196	0	30	5	40	25
0.408491	0.0164475	3.18517	0	30	5	45	20
0.408641	0.0163924	3.19169	0	30	5	50	15
0.408765	0.0164419	3.18785	0	30	5	55	10
0.408853	0.0166555	3.16803	0	30	5	60	5
0.408891	0.0171415	3.12308	0	30	5	65	0
0.425496	0.0262244	2.6275	0	30	10	0	60
0.425545	0.0257473	2.65204	0	30	10	5	55
0.42564	0.025241	2.6791	0	30	10	10	50
0.425769	0.024701	2.70905	0	30	10	15	45
0.425924	0.0241335	2.74171	0	30	10	20	40
0.426098	0.0235541	2.77636	0	30	10	25	35
0.426286	0.0229867	2.81166	0	30	10	30	30
0.426484	0.0224577	2.8459	0	30	10	35	25
0.426685	0.0220142	2.87578	0	30	10	40	20
0.426888	0.0216945	2.89827	0	30	10	45	15
0.427086	0.0215618	2.90853	0	30	10	50	10
0.427274	0.0217091	2.89992	0	30	10	55	5
0.427445	0.0222952	2.86269	0	30	10	60	0
0.440031	0.0402918	2.19217	0	30	15	0	55
0.439997	0.0396501	2.20967	0	30	15	5	50
0.440026	0.0390296	2.22731	0	30	15	10	45
0.440107	0.0383965	2.24601	0	30	15	15	40
0.440231	0.0377146	2.26687	0	30	15	20	35
0.440394	0.0369683	2.29048	0	30	15	25	30
0.440592	0.0361377	2.31769	0	30	15	30	25
0.440822	0.0352283	2.34865	0	30	15	35	20
0.44108	0.034289	2.38199	0	30	15	40	15
0.441359	0.0334346	2.41376	0	30	15	45	10
0.441647	0.0328677	2.43607	0	30	15	50	5
0.441931	0.0328748	2.43738	0	30	15	55	0
0.452147	0.0502455	2.01711	0	30	20	0	50
0.452046	0.0498994	2.02365	0	30	20	5	45
0.452012	0.0496733	2.0281	0	30	20	10	40
0.452032	0.0495592	2.03052	0	30	20	15	35
0.452095	0.0495541	2.03091	0	30	20	20	30
0.452213	0.0494159	2.03428	0	30	20	25	25
0.452389	0.0490441	2.04276	0	30	20	30	20
0.452601	0.0487116	2.05068	0	30	20	35	15
0.45285	0.048429	2.05779	0	30	20	40	10
0.453133	0.0482795	2.06226	0	30	20	45	5
0.453445	0.0484241	2.0606	0	30	20	50	0
0.462856	0.0530572	2.00943	0	30	25	0	45
0.462741	0.0526107	2.01744	0	30	25	5	40
0.462698	0.0522922	2.02339	0	30	25	10	35
0.462713	0.0520944	2.02729	0	30	25	15	30
0.462779	0.0520161	2.02911	0	30	25	20	25
0.462888	0.052062	2.02869	0	30	25	25	20
0.463039	0.0522436	2.02582	0	30	25	30	15
0.463228	0.0525824	2.02011	0	30	25	35	10
0.463457	0.0531139	2.01097	0	30	25	40	5
0.463727	0.0538976	1.99746	0	30	25	45	0
0.472123	0.0556943	2.00055	0	30	30	0	40
0.472013	0.0551666	2.00963	0	30	30	5	35
0.471976	0.0547741	2.01666	0	30	30	10	30
0.472	0.0545117	2.02161	0	30	30	15	25
0.472078	0.0543817	2.02436	0	30	30	20	20
0.472206	0.0543933	2.02469	0	30	30	25	15
0.47238	0.0545654	2.02224	0	30	30	30	10
0.472599	0.05493	2.01645	0	30	30	35	5
0.472864	0.0555394	2.00648	0	30	30	40	0
0.480282	0.0580966	1.9926	0	30	35	0	35
0.480188	0.0575083	2.00238	0	30	35	5	30
0.480166	0.0570629	2.01009	0	30	35	10	25
0.480208	0.056759	2.01563	0	30	35	15	20
0.480306	0.0566034	2.01882	0	30	35	20	15
0.480457	0.0566118	2.0193	0	30	35	25	10
0.480658	0.0568124	2.01658	0	30	35	30	5
0.48091	0.0572508	2.00989	0	30	35	35	0
0.487567	0.0602659	1.98609	0	30	40	0	30
0.487496	0.0596382	1.99622	0	30	40	5	25
0.487497	0.0591626	2.00423	0	30	40	10	20
0.487561	0.0588426	2.00994	0	30	40	15	15
0.487684	0.0586907	2.01305	0	30	40	20	10
0.487861	0.058731	2.01309	0	30	40	25	5
0.488092	0.0590028	2.0094	0	30	40	30	0
0.494153	0.0622317	1.98087	0	30	45	0	25
0.49411	0.0615859	1.99105	0	30	45	5	20
0.494136	0.0611038	1.999	0	30	45	10	15
0.494226	0.0607945	2.00444	0	30	45	15	10
0.494376	0.0606779	2.00697	0	30	45	20	5
0.494581	0.0607876	2.006	0	30	45	25	0
0.500168	0.0640343	1.97656	0	30	50	0	20
0.500155	0.0633917	1.9865	0	30	50	5	15
0.50021	0.0629273	1.99403	0	30	50	10	10
0.500327	0.0626569	1.9988	0	30	50	15	5
0.500504	0.0626085	2.00028	0	30	50	20	0
0.505711	0.0657166	1.97272	0	30	55	0	15
0.505728	0.0650987	1.98213	0	30	55	5	10
0.505813	0.0646767	1.98891	0	30	55	10	5
0.505959	0.0644738	1.99262	0	30	55	15	0
0.510858	0.0673178	1.96895	0	30	60	0	10
0.510907	0.0667459	1.97756	0	30	60	5	5
0.51102	0.0663912	1.98327	0	30	60	10	0
0.515668	0.0688812	1.96481	0	30	65	0	5
0.515747	0.068377	1.97234	0	30	65	5	0
0.520189	0.07044	1.95998	0	30	70	0	0
0.327488	0.0225956	2.17863	0	35	0	0	65
0.328162	0.0223585	2.19466	0	35	0	5	60
0.328726	0.0221276	2.20987	0	35	0	10	55
0.32921	0.0218903	2.22509	0	35	0	15	50
0.329632	0.0216379	2.2409	0	35	0	20	45
0.33	0.0213642	2.25773	0	35	0	25	40
0.330321	0.0210643	2.27595	0	35	0	30	35
0.330593	0.0207352	2.29583	0	35	0	35	30
0.330814	0.0203756	2.31755	0	35	0	40	25
0.330973	0.0199865	2.34112	0	35	0	45	20
0.331052	0.0195744	2.36621	0	35	0	50	15
0.331032	0.0191414	2.39267	0	35	0	55	10
0.330871	0.0187063	2.41916	0	35	0	60	5
0.33051	0.018297	2.4434	0	35	0	65	0
0.403233	0.0175982	3.03964	0	35	5	0	60
0.403488	0.0174933	3.05067	0	35	5	5	55
0.403731	0.0173642	3.06383	0	35	5	10	50
0.403963	0.0172167	3.07869	0	35	5	15	45
0.404184	0.0170579	3.09469	0	35	5	20	40
0.404396	0.0168958	3.11112	0	35	5	25	35
0.404596	0.0167407	3.12705	0	35	5	30	30
0.404782	0.0166033	3.14141	0	35	5	35	25
0.404952	0.0164988	3.15266	0	35	5	40	20
0.405102	0.016447	3.1588	0	35	5	45	15
0.405227	0.0164758	3.157	0	35	5	50	10
0.405317	0.0166289	3.14314	0	35	5	55	5
0.405362	0.01698	3.11082	0	35	5	60	0
0.420724	0.0221049	2.82978	0	35	10	0	55
0.420823	0.0218439	2.8473	0	35	10	5	50
0.420949	0.0215587	2.86694	0	35	10	10	45
0.421095	0.0212555	2.88832	0	35	10	15	40
0.421256	0.020946	2.91069	0	35	10	20	35
0.421427	0.0206464	2.93292	0	35	10	25	30
0.421603	0.0203777	2.95343	0	35	10	30	25
0.421782	0.0201665	2.97011	0	35	10	35	20
0.421958	0.0200503	2.97995	0	35	10	40	15
0.422129	0.0200671	2.97991	0	35	10	45	10
0.422288	0.0202885	2.96472	0	35	10	50	5
0.422428	0.0208227	2.92742	0	35	10	55	0
0.434591	0.032944	2.39438	0	35	15	0	50
0.434621	0.0324297	2.41346	0	35	15	5	45
0.434698	0.0318967	2.43397	0	35	15	10	40
0.434814	0.0313329	2.45642	0	35	15	15	35
0.434961	0.0307357	2.48101	0	35	15	20	30
0.435135	0.0301087	2.50771	0	35	15	25	25
0.43533	0.0294933	2.53488	0	35	15	30	20
0.435541	0.028939	2.56028	0	35	15	35	15
0.435762	0.0285288	2.57993	0	35	15	40	10
0.435984	0.0283778	2.5881	0	35	15	45	5
0.436201	0.0286467	2.57721	0	35	15	50	0
0.4461	0.0441944	2.12202	0	35	20	0	45
0.446094	0.0436247	2.1358	0	35	20	5	40
0.44614	0.0431106	2.14872	0	35	20	10	35
0.44623	0.042627	2.16131	0	35	20	15	30
0.446357	0.0421756	2.17346	0	35	20	20	25
0.446518	0.0417474	2.18537	0	35	20	25	20
0.44671	0.0413515	2.19675	0	35	20	30	15
0.446929	0.0410205	2.20667	0	35	20	35	10
0.447172	0.0408309	2.21299	0	35	20	40	5
0.447431	0.0409344	2.21147	0	35	20	45	0
0.456281	0.0502876	2.03471	0	35	25	0	40
0.45624	0.0499363	2.04167	0	35	25	5	35
0.456253	0.0497068	2.04643	0	35	25	10	30
0.456309	0.0495981	2.04893	0	35	25	15	25
0.456404	0.0496143	2.04902	0	35	25	20	20
0.456533	0.0497649	2.04649	0	35	25	25	15
0.456694	0.0500671	2.04103	0	35	25	30	10
0.456885	0.0505487	2.03213	0	35	25	35	5
0.457107	0.0512539	2.01908	0	35	25	40	0
0.465454	0.0525775	2.02991	0	35	30	0	35
0.465413	0.0521617	2.03781	0	35	30	5	30
0.465428	0.0518768	2.04346	0	35	30	10	25
0.465491	0.0517243	2.04675	0	35	30	15	20
0.465597	0.0517118	2.04746	0	35	30	20	15
0.465742	0.0518543	2.04528	0	35	30	25	10
0.465924	0.0521767	2.03975	0	35	30	30	5
0.466143	0.0527186	2.03019	0	35	30	35	0
0.473608	0.0547632	2.02383	0	35	35	0	30
0.473578	0.0543003	2.03231	0	35	35	5	25
0.473605	0.0539784	2.03848	0	35	35	10	20
0.473682	0.0538027	2.04214	0	35	35	15	15
0.473805	0.0537855	2.04299	0	35	35	20	10
0.473971	0.0539488	2.04061	0	35	35	25	5
0.474178	0.0543273	2.03438	0	35	35	30	0
0.480946	0.0568206	2.01764	0	35	40	0	25
0.480933	0.0563294	2.02636	0	35	40	5	20
0.480978	0.0559912	2.03266	0	35	40	10	15
0.481074	0.0558156	2.03627	0	35	40	15	10
0.481219	0.0558212	2.03677	0	35	40	20	5
0.481408	0.0560382	2.03363	0	35	40	25	0
0.487619	0.0587564	2.01165	0	35	45	0	20
0.487628	0.0582566	2.0203	0	35	45	5	15
0.487694	0.0579239	2.02637	0	35	45	10	10
0.487813	0.0577737	2.02949	0	35	45	15	5
0.48798	0.0578318	2.02917	0	35	45	20	0
0.493741	0.0605921	2.00582	0	35	50	0	15
0.493775	0.0601037	2.01409	0	35	50	5	10
0.493865	0.0597996	2.01957	0	35	50	10	5
0.494008	0.0597014	2.02181	0	35	50	15	0
0.499403	0.0623557	1.99992	0	35	55	0	10
0.499463	0.0618992	2.00752	0	35	55	5	5
0.499578	0.0616472	2.01209	0	35	55	10	0
0.504675	0.064077	1.9937	0	35	60	0	5
0.504761	0.0636733	2.00035	0	35	60	5	0
0.509612	0.0657857	1.98689	0	35	65	0	0
0.326711	0.0220927	2.19806	0	40	0	0	60
0.327323	0.0218444	2.21466	0	40	0	5	55
0.327842	0.0216006	2.23065	0	40	0	10	50
0.328289	0.0213513	2.2467	0	40	0	15	45
0.328677	0.0210894	2.26327	0	40	0	20	40
0.329011	0.0208094	2.28076	0	40	0	25	35
0.329294	0.0205077	2.29946	0	40	0	30	30
0.329524	0.0201822	2.31954	0	40	0	35	25
0.329694	0.0198332	2.34107	0	40	0	40	20
0.329791	0.019466	2.36375	0	40	0	45	15
0.329799	0.0190829	2.38741	0	40	0	50	10
0.329687	0.0187004	2.41088	0	40	0	55	5
0.329411	0.0183417	2.43231	0	40	0	60	0
0.400456	0.0174096	3.03501	0	40	5	0	55
0.400723	0.0173232	3.0446	0	40	5	5	50
0.400973	0.0172179	3.0558	0	40	5	10	45
0.401209	0.0170981	3.0683	0	40	5	15	40
0.401431	0.0169708	3.08149	0	40	5	20	35
0.401639	0.0168442	3.09464	0	40	5	25	30
0.401832	0.0167283	3.10684	0	40	5	30	25
0.402007	0.0166355	3.11685	0	40	5	35	20
0.402162	0.0165823	3.12305	0	40	5	40	15
0.402292	0.0165912	3.12322	0	40	5	45	10
0.40239	0.0166955	3.1142	0	40	5	50	5
0.402447	0.0169482	3.09133	0	40	5	55	0
0.416724	0.0198966	2.95433	0	40	10	0	50
0.416856	0.0197745	2.96437	0	40	10	5	45
0.417004	0.0196349	2.97595	0	40	10	10	40
0.417162	0.0194865	2.98839	0	40	10	15	35
0.417326	0.0193417	3.00074	0	40	10	20	30
0.417494	0.0192167	3.0117	0	40	10	25	25
0.417662	0.0191321	3.01956	0	40	10	30	20
0.417826	0.0191147	3.02213	0	40	10	35	15
0.417983	0.0192002	3.01651	0	40	10	40	10
0.418127	0.0194396	2.99892	0	40	10	45	5
0.418253	0.0199129	2.96395	0	40	10	50	0
0.430004	0.0275454	2.59088	0	40	15	0	45
0.430072	0.0272325	2.60614	0	40	15	5	40
0.430174	0.0269	2.62282	0	40	15	10	35
0.430303	0.0265545	2.64061	0	40	15	15	30
0.430452	0.0262121	2.65873	0	40	15	20	25
0.430617	0.0258992	2.67577	0	40	15	25	20
0.430794	0.0256547	2.68959	0	40	15	30	15
0.430976	0.0255331	2.69713	0	40	15	35	10
0.431159	0.0256089	2.69427	0	40	15	40	5
0.431336	0.0259874	2.67568	0	40	15	45	0
0.441102	0.0376401	2.2736	0	40	20	0	40
0.441141	0.0372125	2.28683	0	40	20	5	35
0.441221	0.0368115	2.29966	0	40	20	10	30
0.441334	0.0364293	2.31229	0	40	20	15	25
0.441478	0.0360716	2.32448	0	40	20	20	20
0.441646	0.0357569	2.33558	0	40	20	25	15
0.441835	0.0355248	2.3442	0	40	20	30	10
0.442039	0.0354468	2.34786	0	40	20	35	5
0.442252	0.0356424	2.34254	0	40	20	40	0
0.450754	0.0466486	2.08699	0	40	25	0	35
0.450782	0.0461693	2.09792	0	40	25	5	30
0.450852	0.0457781	2.1072	0	40	25	10	25
0.450958	0.0454749	2.11471	0	40	25	15	20
0.451096	0.0452687	2.12017	0	40	25	20	15
0.451261	0.0451815	2.12299	0	40	25	25	10
0.45145	0.0452554	2.12214	0	40	25	30	5
0.451659	0.0455637	2.11593	0	40	25	35	0
0.459643	0.050337	2.04869	0	40	30	0	30
0.459655	0.0500086	2.05546	0	40	30	5	25
0.45971	0.0498113	2.05978	0	40	30	10	20
0.459802	0.0497511	2.06143	0	40	30	15	15
0.459928	0.0498403	2.06015	0	40	30	20	10
0.460085	0.0500983	2.05554	0	40	30	25	5
0.460271	0.0505559	2.04705	0	40	30	30	0
0.467733	0.0523194	2.04488	0	40	35	0	25
0.467752	0.0519576	2.05207	0	40	35	5	20
0.467817	0.0517389	2.05668	0	40	35	10	15
0.467921	0.051673	2.05845	0	40	35	15	10
0.468062	0.0517773	2.057	0	40	35	20	5
0.468238	0.0520787	2.05181	0	40	35	25	0
0.475064	0.0542556	2.03953	0	40	40	0	20
0.475097	0.0538773	2.04682	0	40	40	5	15
0.475176	0.053656	2.05137	0	40	40	10	10
0.475297	0.0536062	2.05285	0	40	40	15	5
0.475457	0.0537515	2.05076	0	40	40	20	0
0.481768	0.0561374	2.03335	0	40	45	0	15
0.481818	0.0557609	2.04041	0	40	45	5	10
0.481915	0.0555576	2.04456	0	40	45	10	5
0.482056	0.0555478	2.04533	0	40	45	15	0
0.487946	0.0579733	2.02655	0	40	50	0	10
0.488017	0.0576175	2.0331	0	40	50	5	5
0.488134	0.057454	2.03648	0	40	50	10	0
0.49368	0.0597802	2.01914	0	40	55	0	5
0.493772	0.0594646	2.02487	0	40	55	5	0
0.499033	0.0615788	2.01101	0	40	60	0	0
0.325933	0.0216256	2.21638	0	45	0	0	55
0.326491	0.0213701	2.23341	0	45	0	5	50
0.326968	0.0211183	2.24997	0	45	0	10	45
0.327379	0.0208623	2.26657	0	45	0	15	40
0.327731	0.0205962	2.28362	0	45	0	20	35
0.328029	0.020316	2.30141	0	45	0	25	30
0.328272	0.0200189	2.32014	0	45	0	30	25
0.328455	0.0197071	2.33972	0	45	0	35	20
0.328573	0.0193765	2.36045	0	45	0	40	15
0.328608	0.0190366	2.38168	0	45	0	45	10
0.328539	0.0186987	2.4026	0	45	0	50	5
0.328333	0.0183817	2.42171	0	45	0	55	0
0.398122	0.0173449	3.02295	0	45	5	0	50
0.398393	0.0172699	3.03156	0	45	5	5	45
0.398645	0.0171799	3.04141	0	45	5	10	40
0.39888	0.0170802	3.05208	0	45	5	15	35
0.399098	0.0169771	3.063	0	45	5	20	30
0.399299	0.016879	3.07344	0	45	5	25	25
0.399482	0.0167964	3.0824	0	45	5	30	20
0.399645	0.016743	3.08857	0	45	5	35	15
0.399783	0.0167373	3.09016	0	45	5	40	10
0.399891	0.0168055	3.08473	0	45	5	45	5
0.399962	0.0169871	3.06873	0	45	5	50	0
0.413312	0.0187029	3.0222	0	45	10	0	45
0.413467	0.0186662	3.02631	0	45	10	5	40
0.413629	0.0186187	3.03135	0	45	10	10	35
0.413794	0.0185701	3.03653	0	45	10	15	30
0.413961	0.0185331	3.04078	0	45	10	20	25
0.414125	0.0185242	3.04272	0	45	10	25	20
0.414284	0.0185648	3.04056	0	45	10	30	15
0.414435	0.0186833	3.032	0	45	10	35	10
0.414573	0.0189191	3.01405	0	45	10	40	5
0.414693	0.0193294	2.98275	0	45	10	45	0
0.426022	0.02404	2.74767	0	45	15	0	40
0.426114	0.0239215	2.75506	0	45	15	5	35
0.42623	0.0237938	2.7632	0	45	15	10	30
0.426363	0.0236706	2.77124	0	45	15	15	25
0.426509	0.0235729	2.77793	0	45	15	20	20
0.426664	0.0235294	2.78151	0	45	15	25	15
0.426823	0.0235795	2.77959	0	45	15	30	10
0.426981	0.023777	2.76905	0	45	15	35	5
0.427134	0.0241971	2.74589	0	45	15	40	0
0.436781	0.0323381	2.42888	0	45	20	0	35
0.436847	0.0321126	2.43776	0	45	20	5	30
0.436943	0.0318977	2.4465	0	45	20	10	25
0.437066	0.0317063	2.45456	0	45	20	15	20
0.43721	0.0315616	2.46099	0	45	20	20	15
0.43737	0.0315013	2.46425	0	45	20	25	10
0.437542	0.0315836	2.462	0	45	20	30	5
0.437718	0.0318954	2.45093	0	45	20	35	0
0.446154	0.0409825	2.20387	0	45	25	0	30
0.44621	0.0406914	2.21202	0	45	25	5	25
0.4463	0.0404684	2.21855	0	45	25	10	20
0.446419	0.0403263	2.22305	0	45	25	15	15
0.446562	0.0402885	2.2248	0	45	25	20	10
0.446724	0.0403949	2.22268	0	45	25	25	5
0.446902	0.040709	2.21496	0	45	25	30	0
0.454541	0.0484735	2.06453	0	45	30	0	25
0.454601	0.0481166	2.07245	0	45	30	5	20
0.454695	0.0478831	2.07792	0	45	30	10	15
0.454819	0.0477885	2.08054	0	45	30	15	10
0.454967	0.0478599	2.07967	0	45	30	20	5
0.455137	0.0481414	2.07435	0	45	30	25	0
0.462509	0.0505303	2.05752	0	45	35	0	20
0.462567	0.0502525	2.06346	0	45	35	5	15
0.46266	0.0501222	2.06655	0	45	35	10	10
0.462785	0.0501529	2.06648	0	45	35	15	5
0.462938	0.0503661	2.06279	0	45	35	20	0
0.469794	0.0523512	2.05326	0	45	40	0	15
0.469862	0.0520689	2.05912	0	45	40	5	10
0.469967	0.0519494	2.06195	0	45	40	10	5
0.470106	0.0520115	2.06132	0	45	40	15	0
0.476489	0.0541723	2.04722	0	45	45	0	10
0.476571	0.0539022	2.0527	0	45	45	5	5
0.476692	0.0538132	2.05491	0	45	45	10	0
0.482685	0.0559929	2.03984	0	45	50	0	5
0.482785	0.0557532	2.04465	0	45	50	5	0
0.488454	0.0578218	2.03132	0	45	55	0	0
0.325155	0.0211938	2.2335	0	50	0	0	50
0.325666	0.0209346	2.25081	0	50	0	5	45
0.326103	0.0206791	2.26772	0	50	0	10	40
0.326477	0.0204211	2.28462	0	50	0	15	35
0.326793	0.020156	2.30182	0	50	0	20	30
0.327053	0.019881	2.31953	0	50	0	25	25
0.327253	0.0195973	2.33768	0	50	0	30	20
0.327391	0.0193	2.35661	0	50	0	35	15
0.327453	0.0189971	2.37578	0	50	0	40	10
0.327422	0.0186972	2.39453	0	50	0	45	5
0.327275	0.0184157	2.41167	0	50	0	50	0
0.396113	0.0173358	3.00848	0	50	5	0	45
0.396382	0.0172697	3.01628	0	50	5	5	40
0.396631	0.0171928	3.02492	0	50	5	10	35
0.396862	0.0171101	3.03398	0	50	5	15	30
0.397073	0.0170285	3.04287	0	50	5	20	25
0.397266	0.0169565	3.05079	0	50	5	25	20
0.397438	0.0169057	3.0567	0	50	5	30	15
0.397586	0.0168911	3.05915	0	50	5	35	10
0.397706	0.016934	3.0562	0	50	5	40	5
0.397792	0.0170649	3.04511	0	50	5	45	0
0.410357	0.0180565	3.05383	0	50	10	0	40
0.410526	0.0180762	3.05342	0	50	10	5	35
0.410697	0.0180918	3.05338	0	50	10	10	30
0.410866	0.0181132	3.05283	0	50	10	15	25
0.411031	0.0181537	3.05064	0	50	10	20	20
0.41119	0.0182306	3.04538	0	50	10	25	15
0.41134	0.0183667	3.03519	0	50	10	30	10
0.411477	0.0185929	3.01767	0	50	10	35	5
0.411597	0.018953	2.98973	0	50	10	40	0
0.42251	0.0219032	2.85485	0	50	15	0	35
0.42262	0.0219269	2.85405	0	50	15	5	30
0.422745	0.0219527	2.85322	0	50	15	10	25
0.42288	0.0219965	2.85129	0	50	15	15	20
0.423023	0.0220805	2.84682	0	50	15	20	15
0.423168	0.0222347	2.8379	0	50	15	25	10
0.423313	0.0224999	2.82209	0	50	15	30	5
0.423452	0.0229321	2.79629	0	50	15	35	0
0.43296	0.0284026	2.56903	0	50	20	0	30
0.43304	0.0283893	2.57011	0	50	20	5	25
0.433144	0.0283909	2.57065	0	50	20	10	20
0.433267	0.0284301	2.56961	0	50	20	15	15
0.433404	0.0285393	2.56549	0	50	20	20	10
0.433549	0.0287646	2.55629	0	50	20	25	5
0.433699	0.0291704	2.53932	0	50	20	30	0
0.442092	0.0362559	2.3218	0	50	25	0	25
0.442163	0.0361892	2.32431	0	50	25	5	20
0.442262	0.0361802	2.32511	0	50	25	10	15
0.442382	0.0362546	2.32336	0	50	25	15	10
0.44252	0.0364498	2.31785	0	50	25	20	5
0.44267	0.0368206	2.30693	0	50	25	25	0
0.450282	0.0436607	2.15496	0	50	30	0	20
0.450357	0.0435279	2.1586	0	50	30	5	15
0.450459	0.0435084	2.15958	0	50	30	10	10
0.450585	0.0436291	2.15719	0	50	30	15	5
0.450729	0.04393	2.15048	0	50	30	20	0
0.457823	0.0492325	2.06334	0	50	35	0	15
0.45791	0.0490266	2.06807	0	50	35	5	10
0.458025	0.048974	2.0697	0	50	35	10	5
0.458165	0.0490917	2.06785	0	50	35	15	0
0.465034	0.0509515	2.06018	0	50	40	0	10
0.46513	0.0507525	2.06464	0	50	40	5	5
0.465255	0.0507237	2.06579	0	50	40	10	0
0.471692	0.0527142	2.05445	0	50	45	0	5
0.4718	0.052538	2.05836	0	50	45	5	0
0.477878	0.0545141	2.04674	0	50	50	0	0
0.324378	0.0207964	2.24935	0	55	0	0	45
0.324845	0.0205369	2.26677	0	55	0	5	40
0.325244	0.0202816	2.2838	0	55	0	10	35
0.325582	0.0200259	2.30072	0	55	0	15	30
0.325861	0.0197666	2.31775	0	55	0	20	25
0.326081	0.0195045	2.33484	0	55	0	25	20
0.32624	0.0192342	2.35234	0	55	0	30	15
0.326328	0.0189618	2.36982	0	55	0	35	10
0.326334	0.0186942	2.38676	0	55	0	40	5
0.326237	0.0184432	2.40223	0	55	0	45	0
0.394348	0.0173545	2.99346	0	55	5	0	40
0.394613	0.0172969	3.00046	0	55	5	5	35
0.394856	0.0172323	3.00793	0	55	5	10	30
0.395079	0.0171662	3.01542	0	55	5	15	25
0.395282	0.0171055	3.02231	0	55	5	20	20
0.395464	0.0170598	3.02775	0	55	5	25	15
0.395623	0.0170416	3.03058	0	55	5	30	10
0.395756	0.0170681	3.02924	0	55	5	35	5
0.395857	0.0171635	3.02159	0	55	5	40	0
0.40776	0.0177213	3.06307	0	55	10	0	35
0.407938	0.017782	3.05917	0	55	10	5	30
0.408113	0.0178448	3.05509	0	55	10	10	25
0.408282	0.0179202	3.04992	0	55	10	15	20
0.408444	0.0180222	3.04249	0	55	10	20	15
0.408596	0.0181692	3.03129	0	55	10	25	10
0.408736	0.0183858	3.0144	0	55	10	30	5
0.408859	0.0187063	2.98937	0	55	10	35	0
0.419384	0.020616	2.92085	0	55	15	0	30
0.419507	0.0207448	2.91262	0	55	15	5	25
0.419638	0.020882	2.90395	0	55	15	10	20
0.419774	0.0210489	2.89335	0	55	15	15	15
0.419913	0.0212689	2.8793	0	55	15	20	10
0.420049	0.0215732	2.85985	0	55	15	25	5
0.42018	0.022005	2.83253	0	55	15	30	0
0.429523	0.0257253	2.67797	0	55	20	0	25
0.429614	0.0258908	2.66996	0	55	20	5	20
0.429721	0.0260826	2.66079	0	55	20	10	15
0.42984	0.026327	2.64915	0	55	20	15	10
0.429968	0.0266602	2.63332	0	55	20	20	5
0.430099	0.0271316	2.61115	0	55	20	25	0
0.438447	0.0325141	2.43154	0	55	25	0	20
0.438524	0.0326842	2.42563	0	55	25	5	15
0.438623	0.0329104	2.41782	0	55	25	10	10
0.438738	0.0332277	2.40688	0	55	25	15	5
0.438864	0.0336831	2.39124	0	55	25	20	0
0.446454	0.0396121	2.24317	0	55	30	0	15
0.446534	0.0397317	2.2402	0	55	30	5	10
0.446637	0.0399563	2.2344	0	55	30	10	5
0.446757	0.0403246	2.22478	0	55	30	15	0
0.453775	0.0460911	2.11364	0	55	35	0	10
0.453867	0.0461407	2.11294	0	55	35	5	5
0.453982	0.0463463	2.10878	0	55	35	10	0
0.460705	0.0499434	2.0615	0	55	40	0	5
0.460823	0.0498186	2.06461	0	55	40	5	0
0.467307	0.0516549	2.05611	0	55	45	0	0
0.323601	0.0204328	2.26385	0	60	0	0	40
0.324028	0.0201761	2.2812	0	60	0	5	35
0.32439	0.0199246	2.29812	0	60	0	10	30
0.324692	0.0196752	2.31479	0	60	0	15	25
0.324933	0.0194287	2.33116	0	60	0	20	20
0.325115	0.0191787	2.34762	0	60	0	25	15
0.325231	0.0189308	2.36378	0	60	0	30	10
0.325269	0.0186896	2.37927	0	60	0	35	5
0.325218	0.0184643	2.39336	0	60	0	40	0
0.392772	0.0173887	2.97857	0	60	5	0	35
0.393029	0.0173402	2.98468	0	60	5	5	30
0.393265	0.0172887	2.99091	0	60	5	10	25
0.393479	0.0172398	2.99679	0	60	5	15	20
0.393672	0.0172013	3.00161	0	60	5	20	15
0.393842	0.0171835	3.00447	0	60	5	25	10
0.393987	0.0172004	3.00409	0	60	5	30	5
0.394103	0.0172716	2.99877	0	60	5	35	0
0.405449	0.0175726	3.05858	0	60	10	0	30
0.405632	0.017666	3.05185	0	60	10	5	25
0.405807	0.0177675	3.04443	0	60	10	10	20
0.405974	0.0178884	3.03538	0	60	10	15	15
0.406131	0.0180435	3.02347	0	60	10	20	10
0.406275	0.0182527	3.00716	0	60	10	25	5
0.406403	0.0185431	2.98446	0	60	10	30	0
0.416579	0.0198581	2.95616	0	60	15	0	25
0.41671	0.0200586	2.94228	0	60	15	5	20
0.416844	0.0202854	2.92673	0	60	15	10	15
0.41698	0.0205484	2.90888	0	60	15	15	10
0.417113	0.0208765	2.88686	0	60	15	20	5
0.417241	0.0213031	2.85868	0	60	15	25	0
0.426404	0.0239934	2.75281	0	60	20	0	20
0.426501	0.0242949	2.7363	0	60	20	5	15
0.42661	0.0246362	2.71797	0	60	20	10	10
0.426726	0.0250452	2.69642	0	60	20	15	5
0.426845	0.0255597	2.66988	0	60	20	20	0
0.435128	0.0297525	2.52264	0	60	25	0	15
0.435208	0.0301386	2.50689	0	60	25	5	10
0.435303	0.0305818	2.48921	0	60	25	10	5
0.43541	0.0311271	2.46791	0	60	25	15	0
0.442973	0.0363323	2.32397	0	60	30	0	10
0.443052	0.036712	2.31233	0	60	30	5	5
0.443148	0.0371968	2.29772	0	60	30	10	0
0.450153	0.0427215	2.17789	0	60	35	0	5
0.450243	0.0430395	2.17027	0	60	35	5	0
0.456806	0.0485447	2.07329	0	60	40	0	0
0.322826	0.0201023	2.27691	0	65	0	0	35
0.323215	0.0198513	2.29402	0	65	0	5	30
0.323541	0.0196071	2.31059	0	65	0	10	25
0.323806	0.0193706	2.32656	0	65	0	15	20
0.324013	0.019135	2.34233	0	65	0	20	15
0.324155	0.0189052	2.35756	0	65	0	25	10
0.324226	0.0186848	2.37194	0	65	0	30	5
0.324216	0.0184805	2.38494	0	65	0	35	0
0.391344	0.0174338	2.96389	0	65	5	0	30
0.391592	0.0173958	2.96901	0	65	5	5	25
0.391819	0.0173587	2.9739	0	65	5	10	20
0.392023	0.0173286	2.97804	0	65	5	15	15
0.392205	0.0173141	2.98066	0	65	5	20	10
0.392363	0.0173267	2.98077	0	65	5	25	5
0.392493	0.0173823	2.97699	0	65	5	30	0
0.40337	0.0175413	3.0456	0	65	10	0	25
0.403553	0.0176632	3.03645	0	65	10	5	20
0.403727	0.0177992	3.02613	0	65	10	10	15
0.403889	0.0179613	3.01365	0	65	10	15	10
0.404039	0.0181657	2.99777	0	65	10	20	5
0.404174	0.0184339	2.97687	0	65	10	25	0
0.414041	0.0194348	2.96997	0	65	15	0	20
0.414177	0.0196959	2.9512	0	65	15	5	15
0.414312	0.0199888	2.93045	0	65	15	10	10
0.414445	0.0203357	2.90628	0	65	15	15	5
0.414572	0.020756	2.87759	0	65	15	20	0
0.423555	0.0229069	2.79851	0	65	20	0	15
0.423658	0.0233134	2.77468	0	65	20	5	10
0.423767	0.0237731	2.74843	0	65	20	10	5
0.423879	0.0243149	2.71835	0	65	20	15	0
0.432078	0.027839	2.58962	0	65	25	0	10
0.432159	0.0283914	2.56478	0	65	25	5	5
0.432251	0.0290177	2.53749	0	65	25	10	0
0.439773	0.0338103	2.39169	0	65	30	0	5
0.439847	0.0344294	2.37049	0	65	30	5	0
0.446821	0.0399842	2.23455	0	65	35	0	0
0.322053	0.0198044	2.28848	0	70	0	0	30
0.322406	0.0195618	2.30514	0	70	0	5	25
0.322698	0.019328	2.32115	0	70	0	10	20
0.322928	0.0191046	2.33634	0	70	0	15	15
0.323098	0.0188874	2.35097	0	70	0	20	10
0.323201	0.0186822	2.3646	0	70	0	25	5
0.323228	0.0184942	2.3768	0	70	0	30	0
0.390034	0.0174886	2.94934	0	70	5	0	25
0.390273	0.0174629	2.95332	0	70	5	5	20
0.390489	0.0174419	2.95673	0	70	5	10	15
0.390683	0.0174328	2.95897	0	70	5	15	10
0.390853	0.0174448	2.95924	0	70	5	20	5
0.390997	0.0174911	2.95641	0	70	5	25	0
0.401479	0.0175879	3.02731	0	70	10	0	20
0.401661	0.0177364	3.01597	0	70	10	5	15
0.401831	0.017905	3.003	0	70	10	10	10
0.401988	0.0181069	2.98738	0	70	10	15	5
0.402129	0.0183594	2.96781	0	70	10	20	0
0.411726	0.0192331	2.96882	0	70	15	0	15
0.411865	0.019546	2.94595	0	70	15	5	10
0.412	0.0198996	2.92062	0	70	15	10	5
0.412128	0.0203174	2.89133	0	70	15	15	0
0.420941	0.0222544	2.82171	0	70	20	0	10
0.421047	0.0227466	2.79172	0	70	20	5	5
0.421154	0.0233046	2.7588	0	70	20	10	0
0.429258	0.0265758	2.63315	0	70	25	0	5
0.42934	0.0272624	2.60027	0	70	25	5	0
0.436806	0.0319766	2.44271	0	70	30	0	0
0.321282	0.0195386	2.29848	0	75	0	0	25
0.3216	0.019307	2.31451	0	75	0	5	20
0.321857	0.0190892	2.32954	0	75	0	10	15
0.322055	0.0188798	2.34386	0	75	0	15	10
0.32219	0.0186848	2.35704	0	75	0	20	5
0.322253	0.0185082	2.36873	0	75	0	25	0
0.38882	0.0175535	2.93472	0	75	5	0	20
0.389049	0.0175419	2.93742	0	75	5	5	15
0.389254	0.0175393	2.93919	0	75	5	10	10
0.389437	0.0175535	2.93937	0	75	5	15	5
0.389594	0.0175952	2.93708	0	75	5	20	0
0.399745	0.017689	3.0056	0	75	10	0	15
0.399923	0.0178638	2.99219	0	75	10	5	10
0.400087	0.0180651	2.9767	0	75	10	10	5
0.400237	0.0183066	2.9581	0	75	10	15	0
0.409601	0.019184	2.95727	0	75	15	0	10
0.40974	0.0195438	2.93092	0	75	15	5	5
0.409872	0.0199532	2.90163	0	75	15	10	0
0.418529	0.0219018	2.82804	0	75	20	0	5
0.418635	0.0224676	2.79291	0	75	20	5	0
0.42664	0.0257865	2.65684	0	75	25	0	0
0.320514	0.0193042	2.30686	0	80	0	0	20
0.3208	0.0190862	2.32206	0	80	0	5	15
0.321024	0.0188842	2.33608	0	80	0	10	10
0.321189	0.0186952	2.34907	0	80	0	15	5
0.321288	0.0185258	2.36051	0	80	0	20	0
0.387686	0.0176295	2.91984	0	80	5	0	15
0.387904	0.0176342	2.9211	0	80	5	5	10
0.388098	0.0176523	2.92106	0	80	5	10	5
0.388268	0.0176926	2.91901	0	80	5	15	0
0.398141	0.0178311	2.98159	0	80	10	0	10
0.398314	0.0180326	2.96617	0	80	10	5	5
0.398472	0.018267	2.94825	0	80	10	10	0
0.407637	0.0192442	2.93849	0	80	15	0	5
0.407774	0.0196484	2.90908	0	80	15	5	0
0.416292	0.0217614	2.82198	0	80	20	0	0
0.31975	0.019101	2.31357	0	85	0	0	15
0.320004	0.0188989	2.32775	0	85	0	5	10
0.320197	0.0187156	2.34053	0	85	0	10	5
0.320329	0.01855	2.35193	0	85	0	15	0
0.386618	0.017718	2.90452	0	85	5	0	10
0.386824	0.0177412	2.90417	0	85	5	5	5
0.387007	0.0177826	2.90216	0	85	5	10	0
0.396648	0.018005	2.95603	0	85	10	0	5
0.396814	0.0182348	2.93858	0	85	10	5	0
0.405811	0.0193857	2.91463	0	85	15	0	0
0.318989	0.0189284	2.31856	0	90	0	0	10
0.31921	0.0187472	2.33135	0	90	0	5	5
0.319375	0.0185828	2.34286	0	90	0	10	0
0.385604	0.0178203	2.88858	0	90	5	0	5
0.385799	0.0178643	2.88648	0	90	5	5	0
0.395248	0.0182062	2.92928	0	90	10	0	0
0.318231	0.0187862	2.32179	0	95	0	0	5
0.318424	0.0186254	2.33321	0	95	0	5	0
0.384638	0.0179377	2.8719	0	95	5	0	0
0.317478	0.018674	2.32325	0	100	0	0	0
0.382518	10.651	0.117208	5	0	0	0	95
0.389258	10.0848	0.122575	5	0	0	5	90
0.391423	9.98279	0.123885	5	0	0	10	85
0.392421	9.9496	0.124408	5	0	0	15	80
0.39293	9.93666	0.124651	5	0	0	20	75
0.393168	9.93211	0.124755	5	0	0	25	70
0.393225	9.93199	0.124774	5	0	0	30	65
0.393137	9.93477	0.124728	5	0	0	35	60
0.392916	9.93988	0.124626	5	0	0	40	55
0.392556	9.94724	0.124466	5	0	0	45	50
0.392037	9.95709	0.12424	5	0	0	50	45
0.391323	9.97006	0.123933	5	0	0	55	40
0.390352	9.98722	0.123519	5	0	0	60	35
0.389025	10.0105	0.122956	5	0	0	65	30
0.387173	10.0432	0.122171	5	0	0	70	25
0.384488	10.0922	0.121029	5	0	0	75	20
0.380354	10.1725	0.119254	5	0	0	80	15
0.373329	10.3244	0.116187	5	0	0	85	10
0.359084	10.6967	0.109792	5	0	0	90	5
0.337224	12.7919	0.0942868	5	0	0	95	0
0.367371	2.78469	0.220149	5	0	5	0	90
0.368959	2.72833	0.223373	5	0	5	5	85
0.369723	2.71028	0.224579	5	0	5	10	80
0.370144	2.70345	0.225119	5	0	5	15	75
0.37038	2.70124	0.225354	5	0	5	20	70
0.370496	2.70146	0.225416	5	0	5	25	65
0.370521	2.70325	0.225356	5	0	5	30	60
0.370466	2.7063	0.225196	5	0	5	35	55
0.370333	2.71052	0.22494	5	0	5	40	50
0.370114	2.71601	0.22458	5	0	5	45	45
0.369796	2.72303	0.224097	5	0	5	50	40
0.369352	2.73201	0.22346	5	0	5	55	35
0.368743	2.74371	0.222615	5	0	5	60	30
0.367903	2.75938	0.221477	5	0	5	65	25
0.366722	2.78129	0.219895	5	0	5	70	20
0.365001	2.81389	0.21759	5	0	5	75	15
0.362336	2.86707	0.213989	5	0	5	80	10
0.35779	2.96738	0.207703	5	0	5	85	5
0.532413	1.94523	0.381735	5	0	5	90	0
0.539506	0.846151	0.586506	5	0	10	0	85
0.544382	0.827964	0.598271	5	0	10	5	80
0.547301	0.819944	0.604413	5	0	10	10	75
0.549319	0.815853	0.608161	5	0	10	15	70
0.550829	0.813803	0.610601	5	0	10	20	65
0.55206	0.812813	0.612338	5	0	10	25	60
0.553107	0.812589	0.613583	5	0	10	30	55
0.554046	0.81291	0.614503	5	0	10	35	50
0.554926	0.813683	0.615188	5	0	10	40	45
0.555775	0.814951	0.61565	5	0	10	45	40
0.55667	0.816513	0.61605	5	0	10	50	35
0.557613	0.818651	0.616287	5	0	10	55	30
0.558663	0.821474	0.616386	5	0	10	60	25
0.559893	0.825271	0.616321	5	0	10	65	20
0.561455	0.830429	0.616117	5	0	10	70	15
0.563504	0.838384	0.615425	5	0	10	75	10
0.566527	0.85154	0.613929	5	0	10	80	5
0.571464	0.878055	0.609857	5	0	10	85	0
0.552105	0.51869	0.766598	5	0	15	0	80
0.554681	0.514766	0.773105	5	0	15	5	75
0.556511	0.51288	0.777081	5	0	15	10	70
0.557933	0.512002	0.779733	5	0	15	15	65
0.559114	0.511714	0.781603	5	0	15	20	60
0.56015	0.511823	0.782968	5	0	15	25	55
0.561102	0.512234	0.783984	5	0	15	30	50
0.562013	0.512901	0.784747	5	0	15	35	45
0.562919	0.513806	0.78532	5	0	15	40	40
0.563855	0.514954	0.785748	5	0	15	45	35
0.564857	0.51637	0.786064	5	0	15	50	30
0.565973	0.518109	0.786294	5	0	15	55	25
0.567267	0.520269	0.786454	5	0	15	60	20
0.568838	0.523031	0.786547	5	0	15	65	15
0.570848	0.526746	0.786539	5	0	15	70	10
0.573594	0.532151	0.786298	5	0	15	75	5
0.577676	0.541003	0.785388	5	0	15	80	0
0.556738	0.378612	0.904802	5	0	20	0	75
0.558316	0.377595	0.908588	5	0	20	5	70
0.559579	0.377091	0.911252	5	0	20	10	65
0.56066	0.376899	0.913245	5	0	20	15	60
0.561635	0.376923	0.914803	5	0	20	20	55
0.562552	0.377116	0.916063	5	0	20	25	50
0.563448	0.377453	0.917112	5	0	20	30	45
0.564353	0.377919	0.918018	5	0	20	35	40
0.565296	0.378511	0.918833	5	0	20	40	35
0.566309	0.37923	0.919607	5	0	20	45	30
0.567433	0.380086	0.920393	5	0	20	50	25
0.56872	0.381103	0.921249	5	0	20	55	20
0.570249	0.382329	0.922243	5	0	20	60	15
0.572139	0.383859	0.923455	5	0	20	65	10
0.574592	0.38589	0.924971	5	0	20	70	5
0.577973	0.388871	0.92684	5	0	20	75	0
0.559258	0.304665	1.01321	5	0	25	0	70
0.560301	0.30423	1.01583	5	0	25	5	65
0.561228	0.303947	1.01798	5	0	25	10	60
0.562094	0.303778	1.01984	5	0	25	15	55
0.562932	0.303701	1.02149	5	0	25	20	50
0.56377	0.303704	1.023	5	0	25	25	45
0.564631	0.303776	1.02444	5	0	25	30	40
0.565539	0.303907	1.02587	5	0	25	35	35
0.566519	0.304092	1.02734	5	0	25	40	30
0.567605	0.304322	1.02892	5	0	25	45	25
0.568839	0.304594	1.03069	5	0	25	50	20
0.57028	0.304909	1.03277	5	0	25	55	15
0.572018	0.305281	1.03529	5	0	25	60	10
0.57419	0.305754	1.03841	5	0	25	65	5
0.577029	0.306454	1.04235	5	0	25	70	0
0.561102	0.260122	1.10015	5	0	30	0	65
0.561841	0.259657	1.10259	5	0	30	5	60
0.562565	0.259254	1.10487	5	0	30	10	55
0.563295	0.258906	1.10704	5	0	30	15	50
0.564047	0.258604	1.10917	5	0	30	20	45
0.564837	0.258339	1.11129	5	0	30	25	40
0.565682	0.258103	1.11346	5	0	30	30	35
0.566603	0.257884	1.11575	5	0	30	35	30
0.567624	0.25767	1.11822	5	0	30	40	25
0.56878	0.257449	1.12098	5	0	30	45	20
0.570115	0.257209	1.12414	5	0	30	50	15
0.571696	0.25694	1.12784	5	0	30	55	10
0.573619	0.256647	1.13228	5	0	30	60	5
0.576038	0.25637	1.13767	5	0	30	65	0
0.56273	0.230657	1.1717	5	0	35	0	60
0.563294	0.229997	1.17456	5	0	35	5	55
0.563897	0.229381	1.17739	5	0	35	10	50
0.564545	0.2288	1.18024	5	0	35	15	45
0.565247	0.228247	1.18314	5	0	35	20	40
0.566013	0.227711	1.18614	5	0	35	25	35
0.566858	0.22718	1.1893	5	0	35	30	30
0.567801	0.226642	1.19269	5	0	35	35	25
0.568867	0.226082	1.1964	5	0	35	40	20
0.570091	0.225487	1.20056	5	0	35	45	15
0.571524	0.224826	1.20535	5	0	35	50	10
0.573232	0.224132	1.21082	5	0	35	55	5
0.575321	0.223409	1.21719	5	0	35	60	0
0.564314	0.209723	1.23225	5	0	40	0	55
0.564778	0.208839	1.23587	5	0	40	5	50
0.565312	0.207998	1.23954	5	0	40	10	45
0.565915	0.207187	1.24328	5	0	40	15	40
0.566593	0.206396	1.24716	5	0	40	20	35
0.567354	0.205613	1.25121	5	0	40	25	30
0.568211	0.204824	1.25551	5	0	40	30	25
0.569184	0.204017	1.26014	5	0	40	35	20
0.570297	0.20318	1.2652	5	0	40	40	15
0.571589	0.202304	1.27081	5	0	40	45	10
0.573109	0.201389	1.27709	5	0	40	50	5
0.574933	0.200452	1.28414	5	0	40	55	0
0.56591	0.194039	1.2847	5	0	45	0	50
0.566323	0.192947	1.28927	5	0	45	5	45
0.566821	0.191901	1.29392	5	0	45	10	40
0.567404	0.190886	1.29869	5	0	45	15	35
0.568076	0.189889	1.30364	5	0	45	20	30
0.568844	0.188898	1.30882	5	0	45	25	25
0.569723	0.187901	1.31431	5	0	45	30	20
0.57073	0.18689	1.32019	5	0	45	35	15
0.571893	0.185858	1.32655	5	0	45	40	10
0.573251	0.184808	1.33347	5	0	45	45	5
0.574855	0.183762	1.341	5	0	45	50	0
0.567543	0.181777	1.33115	5	0	50	0	45
0.567933	0.180506	1.33675	5	0	50	5	40
0.568418	0.179286	1.34244	5	0	50	10	35
0.568999	0.1781	1.34828	5	0	50	15	30
0.569678	0.176935	1.35432	5	0	50	20	25
0.570463	0.175783	1.36063	5	0	50	25	20
0.571368	0.174634	1.36726	5	0	50	30	15
0.572414	0.173486	1.37429	5	0	50	35	10
0.573627	0.172346	1.38175	5	0	50	40	5
0.575048	0.171234	1.38966	5	0	50	45	0
0.569216	0.171875	1.373	5	0	55	0	40
0.569603	0.170458	1.37963	5	0	55	5	35
0.570092	0.169097	1.38636	5	0	55	10	30
0.570681	0.167777	1.39324	5	0	55	15	25
0.571375	0.166487	1.40033	5	0	55	20	20
0.572184	0.165221	1.40768	5	0	55	25	15
0.57312	0.163978	1.41531	5	0	55	30	10
0.574206	0.162766	1.42327	5	0	55	35	5
0.575469	0.161607	1.4315	5	0	55	40	0
0.57093	0.16368	1.41119	5	0	60	0	35
0.571326	0.162151	1.41881	5	0	60	5	30
0.571827	0.160683	1.42653	5	0	60	10	25
0.572433	0.159266	1.43438	5	0	60	15	20
0.573149	0.157894	1.4424	5	0	60	20	15
0.573985	0.156565	1.45062	5	0	60	25	10
0.574956	0.155288	1.45903	5	0	60	30	5
0.576082	0.154084	1.46759	5	0	60	35	0
0.572678	0.156776	1.44634	5	0	65	0	30
0.573092	0.155165	1.45488	5	0	65	5	25
0.573613	0.153625	1.46348	5	0	65	10	20
0.574241	0.152149	1.47217	5	0	65	15	15
0.574983	0.150737	1.48096	5	0	65	20	10
0.575848	0.149396	1.48984	5	0	65	25	5
0.576853	0.148146	1.49872	5	0	65	30	0
0.574456	0.150886	1.47888	5	0	70	0	25
0.574894	0.149224	1.48822	5	0	70	5	20
0.575438	0.147645	1.49757	5	0	70	10	15
0.576091	0.146148	1.50694	5	0	70	15	10
0.576861	0.144739	1.51627	5	0	70	20	5
0.577758	0.143436	1.52551	5	0	70	25	0
0.576259	0.145823	1.50905	5	0	75	0	20
0.576723	0.144139	1.51906	5	0	75	5	15
0.577293	0.142554	1.529	5	0	75	10	10
0.577974	0.141073	1.53882	5	0	75	15	5
0.578773	0.13971	1.54844	5	0	75	20	0
0.578081	0.141457	1.53701	5	0	80	0	15
0.578573	0.139779	1.54752	5	0	80	5	10
0.579171	0.138219	1.55784	5	0	80	10	5
0.579881	0.13679	1.56788	5	0	80	15	0
0.579918	0.137694	1.56282	5	0	85	0	10
0.580439	0.13605	1.57365	5	0	85	5	5
0.581066	0.134546	1.58413	5	0	85	10	0
0.581766	0.134468	1.5865	5	0	90	0	5
0.582316	0.132884	1.59744	5	0	90	5	0
0.583621	0.131729	1.60802	5	0	95	0	0
0.299238	3.94654	0.150629	5	5	0	0	90
0.301316	3.85946	0.153377	5	5	0	5	85
0.302302	3.83134	0.154442	5	5	0	10	80
0.302834	3.82014	0.15494	5	5	0	15	75
0.303121	3.81569	0.155178	5	5	0	20	70
0.30325	3.81461	0.155266	5	5	0	25	65
0.303258	3.81556	0.15525	5	5	0	30	60
0.303161	3.81799	0.155151	5	5	0	35	55
0.30296	3.82172	0.154973	5	5	0	40	50
0.302646	3.82675	0.154711	5	5	0	45	45
0.302201	3.83331	0.154351	5	5	0	50	40
0.30159	3.8418	0.153869	5	5	0	55	35
0.300762	3.85294	0.153224	5	5	0	60	30
0.299629	3.86797	0.15235	5	5	0	65	25
0.298047	3.8892	0.151131	5	5	0	70	20
0.295751	3.92116	0.149355	5	5	0	75	15
0.292213	3.97418	0.14658	5	5	0	80	10
0.286194	4.07648	0.141748	5	5	0	85	5
[truncated: 8,627 more rows]
